# Supplementary material for: Carbohydrate metabolism enzymes and phenotypic characterization of diverse lines of the climate‐resilient food, feed, and bioenergy crop Camelina sativa
Source: Food Energy Secur. 2023 Apr 14;12(3):e459. doi: 10.1002/fes3.459 (PMC10909413; doi:10.1002/fes3.459)
Supplement: Supplementary file 11 — Figure S11 [file FES3-12-e459-s003.xlsx]

## Sheet: Tabelle1
	Yield	DM	HI	Height	Flow	TSW	Seedoil	Seedprotein	HXK - FW - L	HXK - FW - SY	HXK - FW - SO	HXK - FW - C	HXK - FW - DS	HXK - Pro - L	HXK - Pro - SY	HXK - Pro - SO	HXK - Pro - C	HXK - Pro - DS	FRK - FW - L	FRK - FW -SY	FRK - FW -SO	FRK - FW -C	FRK - FW -DS	FRK - Pro - L	FRK - Pro -SY	FRK - Pro -SO	FRK - Pro -C	FRK - Pro -DS	G6PDH - FW - L	G6PDH - FW -SY	G6PDH - FW -SO	G6PDH - FW -C	G6PDH - FW -DS	G6PDH - Pro - L	G6PDH - Pro -SY	G6PDH - Pro -SO	G6PDH - Pro -C	G6PDH - Pro -DS	6PGDH - FW - L	6PGDH - FW -SY	6PGDH - FW -SO	6PGDH - FW -C	6PGDH - FW -DS	6PGDH - Pro - L	6PGDH - Pro -SY	6PGDH - Pro -SO	6PGDH - Pro -C	6PGDH - Pro -DS	AGPase - FW - L
Yield	1
DM	-0.811971	1
HI	0.979506	-0.912443	1
Height	-0.702927	0.837677	-0.778951	1
Flow	-0.822881	0.779198	-0.849101	0.736248	1
TSW	0.356622	-0.442011	0.401164	-0.584338	-0.468205	1
Seedoil	0.407593	-0.79728	0.564599	-0.724089	-0.582823	0.186719	1
Seedprotein	-0.551442	0.553472	-0.572994	0.533823	0.159378	-0.154948	-0.335581	1
HXK - FW - L	-0.192465	-0.00838024	-0.132462	-0.257126	0.00508237	-0.261508	0.353158	-0.181578	1
HXK - FW - SY	0.226582	0.164122	0.102634	0.17289	0.16563	0.0524208	-0.49619	-0.527916	-0.247399	1
HXK - FW - SO	-0.401717	0.290885	-0.389046	0.138748	0.631346	-0.216655	-0.203004	-0.470496	0.533791	0.346581	1
HXK - FW - C	-0.175782	0.30217	-0.231626	0.0283809	0.536576	-0.247873	-0.237279	-0.56049	0.327449	0.530949	0.774866	1
HXK - FW - DS	-0.380564	0.311598	-0.374071	0.292989	0.505689	-0.827657	0.0376277	-0.2116	0.639805	0.0265057	0.624382	0.588709	1
HXK - Pro - L	-0.201682	0.253935	-0.228322	0.208712	0.322828	-0.799643	0.0115062	-0.260124	0.689865	0.137846	0.562263	0.563942	0.955929	1
HXK - Pro - SY	0.188431	0.312388	0.022869	0.0774185	0.14903	-0.0679707	-0.553985	-0.387801	-0.0166413	0.837588	0.331315	0.682994	0.148075	0.305184	1
HXK - Pro - SO	-0.150125	0.241533	-0.194526	-0.0449778	0.46324	0.00815399	-0.283132	-0.607355	0.369731	0.609191	0.873677	0.917433	0.41229	0.418761	0.676734	1
HXK - Pro - C	0.0236303	0.0926524	-0.0185524	0.106313	0.256831	-0.778848	0.0108466	-0.426118	0.524292	0.21509	0.518378	0.597094	0.885788	0.93782	0.373912	0.425133	1
HXK - Pro - DS	-0.0633686	-0.00404861	-0.0485299	-0.189042	0.255029	-0.00559137	0.00657275	-0.672763	0.641827	0.434133	0.903803	0.711518	0.495449	0.531611	0.419584	0.876541	0.494665	1
FRK - FW - L	0.119627	-0.304668	0.192464	-0.313922	-0.472729	0.81756	0.200949	0.189004	-0.119709	-0.156475	-0.31288	-0.598703	-0.744349	-0.708737	-0.365883	-0.292407	-0.829949	-0.122591	1
FRK - FW -SY	0.363806	-0.302116	0.369231	-0.145339	-0.583589	0.598683	0.129938	0.204897	-0.545976	0.0823587	-0.715801	-0.660255	-0.782958	-0.710127	-0.173789	-0.543993	-0.753857	-0.523602	0.731501	1
FRK - FW -SO	0.436395	-0.609967	0.514515	-0.487371	-0.640005	0.345713	0.522424	0.254739	-0.278003	-0.688462	-0.748834	-0.733337	-0.564198	-0.578159	-0.648575	-0.769684	-0.460851	-0.667053	0.340387	0.375369	1
FRK - FW -C	-0.173912	0.173607	-0.175361	-0.0771577	0.0705295	0.664134	-0.140582	0.0144982	-0.243325	0.303088	0.00672218	0.151285	-0.465279	-0.507939	0.212301	0.272014	-0.638232	0.0530677	0.522002	0.482796	-0.225629	1
FRK - FW -DS	0.132034	-0.0214965	0.112661	0.25052	-0.416233	0.0315714	0.0164506	0.502392	-0.408648	-0.0676643	-0.760204	-0.750754	-0.403365	-0.323019	-0.256481	-0.756858	-0.424418	-0.674854	0.403058	0.801187	0.282093	0.0697904	1
FRK - Pro - L	-0.103584	0.264404	-0.156662	0.220773	-0.156048	-0.214912	-0.168491	0.200901	0.481595	0.174883	0.0801376	-0.12496	0.223364	0.413661	0.217296	0.014768	0.195513	0.244059	0.192756	0.121646	-0.399231	-0.0872655	0.399748	1
FRK - Pro -SY	0.478338	-0.192327	0.413361	-0.307996	-0.576476	0.364388	0.111423	-0.150269	-0.0989855	0.426403	-0.396356	-0.056379	-0.336225	-0.14787	0.431275	-0.031447	-0.214714	-0.0807241	0.325666	0.661109	-0.0717384	0.494902	0.499708	0.389842	1
FRK - Pro -SO	0.571505	-0.654829	0.619389	-0.821357	-0.470343	0.484143	0.500035	-0.365004	-0.0742186	-0.268731	-0.226623	0.0362034	-0.353659	-0.361787	-0.0891649	-0.0161772	-0.155629	-0.0875702	0.0452733	-0.0187994	0.621504	0.0305213	-0.40447	-0.668261	0.0125804	1
FRK - Pro -C	-0.237582	0.32214	-0.282303	-0.0687865	0.43288	0.294168	-0.356499	-0.389264	0.202342	0.523926	0.699715	0.789482	0.100836	0.084392	0.620733	0.908757	0.0491782	0.68994	-0.0331162	-0.318565	-0.645407	0.594436	-0.662465	-0.0744104	0.0750698	0.071633	1
FRK - Pro -DS	0.0605029	-0.128841	0.0862191	-0.159276	-0.3274	0.818527	-0.102237	0.32169	-0.338206	-0.10415	-0.337919	-0.584861	-0.866619	-0.840035	-0.258821	-0.280783	-0.898089	-0.237485	0.921276	0.666937	0.358055	0.504226	0.331608	0.0564604	0.179127	0.0722569	0.0286367	1
G6PDH - FW - L	0.448692	-0.752432	0.565836	-0.505644	-0.46687	0.398728	0.496785	-0.262013	-0.0118315	-0.33511	-0.102089	-0.485893	-0.347439	-0.354549	-0.561099	-0.288847	-0.216664	0.0293659	0.435211	0.136481	0.599284	-0.339569	-0.0633037	-0.226009	-0.325407	0.400829	-0.356707	0.390718	1
G6PDH - FW -SY	0.348794	-0.489211	0.410263	-0.321211	-0.370493	0.828645	0.124306	-0.0994834	-0.538132	0.0333031	-0.293141	-0.495402	-0.841032	-0.864821	-0.309626	-0.238832	-0.773664	-0.183386	0.769816	0.646842	0.44647	0.379574	0.206458	-0.315636	0.08036	0.296057	-0.0445003	0.817521	0.654631	1
G6PDH - FW -SO	0.479329	-0.614201	0.537772	-0.522512	-0.459905	0.700856	0.195462	-0.216929	-0.213593	-0.115607	-0.129654	-0.408953	-0.657463	-0.625482	-0.279555	-0.135132	-0.468541	0.0223056	0.595815	0.275822	0.53576	-0.0158766	-0.108301	-0.264755	-0.156423	0.488104	-0.0567799	0.672643	0.870988	0.833172	1
G6PDH - FW -C	-0.0859415	-0.11928	-0.0201883	-0.0399754	0.0811319	0.722367	-0.0493689	0.0243828	-0.586477	0.0535677	-0.0981374	-0.232069	-0.680746	-0.825825	-0.281758	-0.0547186	-0.806279	-0.164654	0.618664	0.498898	0.189854	0.651914	0.0643536	-0.492915	-0.0478958	0.162637	0.21642	0.696695	0.298923	0.841769	0.50851	1
G6PDH - FW -DS	0.337257	-0.544175	0.419119	-0.206398	-0.280143	0.180394	0.281379	-0.399519	0.0954858	0.0698612	0.18119	-0.306836	-0.0838581	-0.0428336	-0.302015	-0.0515589	0.0254636	0.327015	0.359887	0.114853	0.108118	-0.33846	0.0386333	0.168602	-0.200348	-0.091783	-0.24489	0.252628	0.815936	0.505663	0.644624	0.165278	1
G6PDH - Pro - L	0.29632	-0.483175	0.368895	-0.185225	-0.251326	-0.382567	0.439992	-0.272534	0.392334	-0.282058	0.115769	-0.215453	0.383265	0.425581	-0.368501	-0.197611	0.518313	0.19248	-0.191229	-0.325391	0.235749	-0.862097	-0.080305	0.155415	-0.407858	0.00809271	-0.534378	-0.31247	0.64448	-0.0973743	0.268219	-0.448075	0.707061	1
G6PDH - Pro -SY	0.352794	-0.345952	0.359924	-0.21068	-0.0736024	0.677125	-0.127534	-0.423263	-0.595361	0.44048	0.048779	-0.0205146	-0.617864	-0.649456	0.101309	0.190584	-0.468102	0.0998961	0.404157	0.356949	0.0838469	0.38368	-0.124453	-0.463974	0.0127358	0.290931	0.29311	0.525207	0.459347	0.84504	0.701203	0.786961	0.430649	-0.175596	1
G6PDH - Pro -SO	0.52789	-0.590654	0.561557	-0.62382	-0.332301	0.683778	0.147258	-0.53549	-0.104547	0.143278	0.158317	0.0133755	-0.480214	-0.440862	0.0439369	0.260945	-0.241686	0.327732	0.377085	0.0471385	0.279511	0.0737593	-0.436686	-0.358883	-0.110773	0.607288	0.291494	0.455481	0.716281	0.688935	0.901441	0.435051	0.536443	0.173128	0.763853	1
G6PDH - Pro -C	-0.210908	0.0177202	-0.153078	0.421534	0.373513	-0.732284	0.152257	-0.137952	0.0947032	-0.0615287	0.254938	0.054546	0.6592	0.544343	-0.304268	-0.0959088	0.569951	0.0741027	-0.52004	-0.372727	-0.187385	-0.60656	0.0123723	-0.0308556	-0.488955	-0.410525	-0.417884	-0.622812	0.103631	-0.327353	-0.320917	-0.268081	0.346661	0.614201	-0.223549	-0.36543	1
G6PDH - Pro -DS	0.157521	-0.401075	0.238422	-0.358384	-0.169791	0.627517	0.105771	-0.233865	0.0274115	-0.0654776	0.236511	-0.223295	-0.432889	-0.44408	-0.275726	0.12046	-0.384452	0.32849	0.612546	0.0876006	0.220331	0.0696452	-0.272642	-0.112369	-0.305185	0.235846	0.17298	0.65002	0.798508	0.740046	0.899502	0.533869	0.720798	0.263458	0.650676	0.841509	-0.212419	1
6PGDH - FW - L	0.270597	-0.625042	0.401656	-0.609745	-0.406021	0.845415	0.47102	-0.239097	-0.0566638	-0.217015	-0.0525876	-0.340734	-0.602821	-0.650631	-0.45413	-0.0712615	-0.630638	0.110331	0.785977	0.39856	0.446066	0.359552	-0.0835483	-0.280477	-0.0080007	0.459523	0.0897251	0.702963	0.742911	0.84486	0.816935	0.70324	0.527709	0.0487935	0.629819	0.736992	-0.334946	0.829125	1
6PGDH - FW -SY	-0.119057	0.26213	-0.164564	0.28616	-0.140022	0.419584	-0.353086	0.397603	-0.321834	0.28446	-0.305367	-0.415587	-0.545087	-0.462699	0.0798851	-0.205022	-0.642218	-0.216807	0.692114	0.763189	-0.151016	0.592716	0.685299	0.508039	0.550169	-0.512342	0.0249775	0.688802	-0.188052	0.406894	0.0442709	0.403589	0.0356824	-0.489567	0.20707	-0.142902	-0.398264	0.0930288	0.160835	1
6PGDH - FW -SO	0.293578	-0.395441	0.335736	-0.0305446	-0.209488	-0.4464	0.282699	-0.0596528	0.0803874	-0.353644	-0.127646	-0.361977	0.238628	0.256281	-0.415193	-0.42027	0.413894	-0.142438	-0.286535	-0.263651	0.414505	-0.937526	0.0401086	-0.0333731	-0.498789	0.0535046	-0.708493	-0.290178	0.603233	-0.0600825	0.267631	-0.389105	0.557139	0.916625	-0.141245	0.106338	0.616033	0.14942	-0.0744092	-0.502552	1
6PGDH - FW -C	-0.403398	0.351066	-0.403952	0.218484	0.468184	0.494022	-0.411212	-0.0747471	-0.251306	0.44392	0.406116	0.304359	-0.276637	-0.38033	0.220515	0.501574	-0.470294	0.311171	0.382726	0.177679	-0.47865	0.815686	-0.183878	-0.134725	0.0516146	-0.200456	0.718375	0.453487	-0.194045	0.418816	0.0981395	0.740872	-0.0459697	-0.661398	0.578701	0.216053	-0.3026	0.335185	0.349192	0.485751	-0.741573	1
6PGDH - FW -DS	0.182224	0.0132132	0.131326	0.314468	-0.144574	-0.525806	-0.0269472	-0.109694	0.121255	0.364046	-0.0426553	-0.100318	0.382385	0.526759	0.191103	-0.132395	0.47714	0.0715466	-0.205712	0.130678	-0.337646	-0.401237	0.512323	0.671861	0.322677	-0.637609	-0.410049	-0.36301	-0.135903	-0.326056	-0.368599	-0.528118	0.327653	0.428709	-0.308905	-0.437025	0.525072	-0.355881	-0.47411	0.217217	0.351115	-0.372154	1
6PGDH - Pro - L	0.176455	-0.0517269	0.136646	-0.138087	0.135402	-0.578713	0.0943816	-0.591435	0.566566	0.261927	0.553692	0.693357	0.787611	0.862355	0.468719	0.554481	0.957175	0.604044	-0.760243	-0.748619	-0.416641	-0.527324	-0.572485	0.110176	-0.12305	0.0722887	0.210746	-0.83309	-0.153998	-0.68462	-0.333027	-0.751847	0.0156699	0.456645	-0.350849	-0.0330641	0.371737	-0.274923	-0.479704	-0.696564	0.311753	-0.416869	0.320018	1
6PGDH - Pro -SY	-0.158604	0.578598	-0.309514	0.441496	0.487404	-0.270972	-0.68492	-0.249346	-0.0732105	0.8574	0.456381	0.715881	0.320222	0.390987	0.896968	0.679063	0.388351	0.403141	-0.442431	-0.217544	-0.860805	0.261424	-0.179472	0.235174	0.278407	-0.419931	0.609551	-0.34501	-0.718585	-0.393169	-0.511667	-0.189211	-0.327785	-0.431128	0.044917	-0.224239	-0.0272423	-0.390359	-0.583624	0.170874	-0.46582	0.394666	0.292864	0.382051	1
6PGDH - Pro -SO	-0.128095	-0.326585	0.0191965	-0.282461	-0.00256197	0.401064	0.373861	-0.292735	0.395177	-0.152801	0.470755	-0.0666598	-0.0199484	-0.0951439	-0.426918	0.223854	-0.189203	0.544328	0.54327	-0.0257343	-0.0395734	0.135417	-0.268847	0.0672604	-0.279725	-0.0179499	0.202138	0.377002	0.618208	0.456921	0.514321	0.406539	0.697184	0.320978	0.331427	0.482282	0.0953961	0.787739	0.750598	0.0597451	0.0470938	0.372265	-0.160499	-0.135024	-0.377618	1
6PGDH - Pro -C	-0.404648	0.546644	-0.47226	0.496244	0.718277	-0.694226	-0.37603	-0.288933	0.278924	0.490134	0.699002	0.813375	0.829621	0.788421	0.540474	0.66057	0.761879	0.523801	-0.769714	-0.662723	-0.847472	-0.130101	-0.417659	0.121681	-0.176489	-0.447553	0.42703	-0.771598	-0.609792	-0.714776	-0.704105	-0.428946	-0.241014	-0.0225329	-0.287787	-0.420918	0.491486	-0.478171	-0.687715	-0.31089	-0.10647	0.125017	0.330736	0.683792	0.760194	-0.197737	1
6PGDH - Pro -DS	-0.106001	-0.191798	-0.00931224	-0.141077	-0.164972	0.612567	0.111855	0.0768773	0.0959547	-0.129056	0.10517	-0.427186	-0.441014	-0.45226	-0.409964	-0.0607797	-0.58168	0.205442	0.86452	0.38157	0.0999551	0.311896	0.133144	0.248038	-0.0530619	-0.154893	0.0718698	0.790521	0.563592	0.684018	0.62777	0.565274	0.625601	0.0767347	0.414854	0.44488	-0.217602	0.816441	0.775544	0.524563	-0.0929126	0.45576	-0.141784	-0.555356	-0.387915	0.832527	-0.512953	1
AGPase - FW - L	0.130938	-0.335656	0.21839	-0.488616	-0.535109	0.619113	0.544504	0.150773	0.041235	-0.315337	-0.461891	-0.376476	-0.477781	-0.473146	-0.333564	-0.320154	-0.637159	-0.254897	0.685615	0.659447	0.378809	0.616006	0.393587	0.0500161	0.586224	0.265901	-0.0535909	0.475097	0.0257883	0.336711	0.0801577	0.343746	-0.173575	-0.385138	-0.0263036	-0.0358387	-0.502725	0.0123924	0.508784	0.425949	-0.489033	0.147175	-0.238997	-0.540502	-0.419774	0.192263	-0.591641	0.345977	1
AGPase - FW -SY	0.106357	0.139864	0.0297827	-0.268317	-0.354296	0.366975	-0.155146	0.117092	0.355559	0.168778	-0.0425501	0.0554918	-0.226574	-0.0216139	0.451546	0.214554	-0.17203	0.207775	0.385239	0.219316	-0.170422	0.399598	0.0894104	0.608913	0.625088	-0.0159952	0.375061	0.353091	-0.298179	-0.0876527	-0.015519	-0.211389	-0.251733	-0.374387	-0.201377	0.0390803	-0.779814	0.00759474	0.0193183	0.469691	-0.529262	0.108045	-0.0178604	-0.0436596	0.227205	-0.061173	-0.180256	0.193032	0.406353
AGPase - FW -SO	0.213607	-0.239436	0.222855	-0.113287	-0.299744	0.268889	-0.0572898	0.391232	-0.371778	-0.473901	-0.476359	-0.658621	-0.580978	-0.576101	-0.436854	-0.566009	-0.426932	-0.515204	0.297787	0.161945	0.746761	-0.340204	0.122778	-0.27429	-0.390143	0.343077	-0.455953	0.519107	0.617982	0.497343	0.701387	0.234052	0.254148	0.249432	0.265976	0.443302	-0.210938	0.491576	0.340715	-0.0358538	0.4854	-0.268431	-0.355337	-0.425801	-0.604754	0.00140013	-0.705053	0.260857	-0.116582
AGPase - FW -C	-0.257547	0.387859	-0.311536	0.00136506	0.226774	0.442696	-0.326357	0.17066	-0.264214	0.189423	-0.0279215	0.318797	-0.348398	-0.402122	0.355652	0.297871	-0.470632	-0.0888942	0.156955	0.181975	-0.172241	0.84322	-0.135894	-0.273029	0.328153	0.200105	0.634706	0.274439	-0.569614	0.0779551	-0.190235	0.425129	-0.730653	-0.963436	0.173	-0.037989	-0.687396	-0.184365	0.0415885	0.301778	-0.910365	0.629309	-0.6074	-0.352035	0.351692	-0.251404	0.00209813	-0.0955134	0.402727
AGPase - FW -DS	-0.444475	0.738499	-0.558493	0.670091	0.509596	-0.146678	-0.69782	0.175331	-0.221537	0.653508	0.20891	0.335827	0.0965136	0.111708	0.565613	0.344725	-0.0356449	0.100562	-0.0714703	0.155347	-0.766445	0.520665	0.237488	0.365659	0.354772	-0.697412	0.42549	-0.0115994	-0.771142	-0.209116	-0.567861	0.0923729	-0.368089	-0.640933	-0.000641345	-0.477901	-0.0625749	-0.398601	-0.458499	0.605793	-0.644887	0.585728	0.296115	-0.128961	0.814066	-0.275467	0.523087	-0.0888245	-0.0839017
AGPase - Pro - L	-0.283654	0.00171378	-0.192913	-0.260254	-0.139103	0.500632	0.279439	0.122878	0.472339	-0.202902	0.14729	-0.094559	-0.153766	-0.156698	-0.219032	0.123022	-0.433508	0.290373	0.696682	0.273122	-0.100977	0.598268	0.0602433	0.386826	0.296544	-0.104439	0.319955	0.489324	0.00184527	0.185953	0.0647382	0.264072	0.033303	-0.278973	-0.0916562	0.0154649	-0.42356	0.294213	0.50277	0.470752	-0.551971	0.424404	-0.206824	-0.358644	-0.206588	0.600579	-0.274761	0.667445	0.725587
AGPase - Pro -SY	-0.0948247	0.467095	-0.22942	0.10407	0.267052	0.190735	-0.630896	-0.200826	0.0689726	0.71873	0.445596	0.630681	-0.00593861	0.107273	0.874697	0.750032	0.0684899	0.501458	-0.0392721	-0.113957	-0.691494	0.511274	-0.313172	0.273	0.365754	-0.154486	0.836653	0.0790558	-0.543404	-0.139149	-0.160872	-0.0126623	-0.316262	-0.581884	0.173513	0.121538	-0.538541	-0.0279012	-0.20058	0.309374	-0.68588	0.552428	-0.0800728	0.184045	0.81316	-0.143833	0.40007	-0.045489	-0.13224
AGPase - Pro -SO	0.213417	-0.0971187	0.167705	-0.246575	-0.0944162	0.330393	-0.288451	0.0119744	-0.104962	-0.0903794	0.0437745	-0.04865	-0.383146	-0.329267	0.105823	0.103771	-0.14706	0.0440913	0.0987645	-0.22607	0.315496	-0.192114	-0.432843	-0.255019	-0.370506	0.463349	0.177814	0.374175	0.427802	0.3196	0.682683	0.115491	0.145781	0.0959015	0.369172	0.703563	-0.453369	0.587619	0.277311	-0.20858	0.206053	-0.019938	-0.52707	-0.0193707	-0.158756	0.0505687	-0.346523	0.166986	-0.339067
AGPase - Pro -C	-0.312493	0.462139	-0.38357	0.00745087	0.482845	0.190853	-0.444427	-0.123308	0.0585393	0.321948	0.476063	0.735157	0.0514023	0.00610851	0.583348	0.729181	0.000388476	0.373665	-0.199367	-0.37396	-0.455673	0.54229	-0.6443	-0.26383	-0.00375476	0.210774	0.894144	-0.0393238	-0.521071	-0.181051	-0.182331	0.150785	-0.594411	-0.684929	0.132771	0.135493	-0.509434	-0.0593359	-0.0993285	-0.094262	-0.712555	0.570675	-0.602	0.147259	0.551812	-0.133581	0.375629	-0.204734	-0.0662886
AGPase - Pro -DS	-0.381367	0.498301	-0.442205	0.242069	0.393716	0.480154	-0.647012	0.101828	-0.157281	0.43857	0.367399	0.261206	-0.33891	-0.348711	0.396768	0.507675	-0.441984	0.306018	0.393474	0.108425	-0.47334	0.706084	-0.192281	0.0963941	0.0766383	-0.227297	0.747636	0.55808	-0.246849	0.319433	0.158723	0.530959	-0.117837	-0.662971	0.452499	0.257331	-0.550631	0.369499	0.221277	0.557163	-0.716266	0.878826	-0.375965	-0.372973	0.460497	0.22911	0.056928	0.452199	0.0299071
UGPase - FW - L	-0.0798796	-0.3726	0.0740623	-0.408174	-0.201023	0.624125	0.488957	-0.147271	0.302132	-0.240532	0.189594	-0.219202	-0.258805	-0.323668	-0.481785	0.0548623	-0.475007	0.326067	0.767168	0.283338	0.114404	0.42156	-0.0452412	0.0683472	0.0199279	0.0806835	0.172813	0.557952	0.501586	0.550876	0.466895	0.530798	0.482908	0.0465207	0.296256	0.387658	-0.167893	0.669118	0.845228	0.276272	-0.213411	0.426401	-0.262611	-0.390245	-0.467864	0.903754	-0.423081	0.85702	0.587846
UGPase - FW -SY	-0.216775	0.238406	-0.228023	0.025608	0.00496408	0.51187	-0.21943	0.0243579	0.15436	0.378371	0.230107	0.0681512	-0.262526	-0.193803	0.260667	0.346274	-0.42003	0.371602	0.644395	0.401131	-0.46183	0.747781	0.158593	0.524252	0.496999	-0.375964	0.534203	0.553651	-0.215005	0.264434	0.0316145	0.34526	0.0529566	-0.498099	0.19637	0.057605	-0.493578	0.26324	0.308722	0.775518	-0.726325	0.698721	0.0192952	-0.361672	0.309379	0.403608	-0.0581925	0.619278	0.452895
UGPase - FW -SO	0.509191	-0.543463	0.551256	-0.675556	-0.513351	0.0594181	0.698639	-0.58374	0.452263	0.0758414	-0.00607102	0.279451	0.248279	0.345181	0.173022	0.178686	0.335241	0.293985	-0.0948506	0.0363338	0.0065793	0.0582285	-0.0789834	0.0980125	0.568324	0.377714	0.0617347	-0.394739	-0.0623185	-0.253881	-0.208066	-0.373194	-0.0608784	0.12697	-0.247048	-0.0189086	-0.0508272	-0.288105	0.0419202	-0.266481	-0.100245	-0.316263	0.208465	0.47541	-0.0132742	-0.000988048	0.0738384	-0.270694	0.443668
UGPase - FW -C	-0.390107	0.158679	-0.324912	-0.0627253	0.234144	0.610528	-0.0262603	-0.0385165	0.0509069	0.135341	0.327644	0.178437	-0.263228	-0.36499	-0.025719	0.386499	-0.547547	0.328326	0.582786	0.245956	-0.302148	0.871106	-0.142982	-0.0333943	0.16099	-0.0714585	0.639131	0.509184	-0.103101	0.392727	0.101109	0.678432	-0.0505007	-0.595273	0.36259	0.172019	-0.396466	0.355507	0.538792	0.469252	-0.780504	0.877063	-0.439394	-0.457727	0.0944846	0.559911	-0.0728534	0.595795	0.521678
UGPase - FW -DS	-0.500696	0.483961	-0.521268	0.247604	0.42196	0.090159	-0.440642	0.00498571	0.47247	0.283751	0.70875	0.347581	0.196683	0.226982	0.291715	0.618787	0.0422455	0.690017	0.231063	-0.273036	-0.668473	0.274832	-0.325316	0.5254	-0.112219	-0.483776	0.638431	0.244129	-0.142176	-0.0647331	0.0130655	0.0382708	0.16917	-0.134809	0.0217835	0.108729	-0.191097	0.388913	0.0791916	0.333416	-0.370942	0.558701	-0.019572	0.056587	0.382484	0.504734	0.301262	0.52563	-0.151727
UGPase - Pro - L	-0.290981	0.0507546	-0.219054	0.00260988	0.188917	-0.329323	0.26758	-0.298657	0.853607	0.0202334	0.675517	0.344553	0.71124	0.722284	-0.0217302	0.431264	0.532089	0.74188	-0.0829657	-0.425346	-0.537129	-0.166226	-0.26096	0.552127	-0.0965792	-0.415721	0.198734	-0.349887	-0.0105243	-0.419683	-0.277286	-0.403699	0.338985	0.422986	-0.403881	-0.182123	0.401709	0.0632528	-0.047514	-0.125754	0.0732793	-0.0138289	0.39723	0.49763	0.0963517	0.560311	0.463357	0.239926	-0.0558617
UGPase - Pro -SY	-0.233943	0.372043	-0.2911	-0.00492245	0.294201	-0.00241448	-0.254951	-0.342733	0.55761	0.528807	0.69661	0.750643	0.402407	0.482515	0.678574	0.847357	0.336534	0.7855	-0.103816	-0.327898	-0.813086	0.398111	-0.430374	0.442081	0.300331	-0.243732	0.817329	-0.18499	-0.515049	-0.395055	-0.359087	-0.235808	-0.203388	-0.319836	-0.14293	-0.0498974	-0.262582	-0.0835623	-0.18441	0.117851	-0.6026	0.426468	0.0667487	0.434985	0.680354	0.147794	0.575305	0.0104851	-0.0130801
UGPase - Pro -SO	0.11402	-0.0463178	0.0945955	-0.357298	0.146988	0.0108836	0.109883	-0.736096	0.464559	0.489627	0.647672	0.891555	0.44927	0.484826	0.62659	0.862182	0.498353	0.768866	-0.346038	-0.435512	-0.574171	0.257503	-0.658168	-0.031792	0.241096	0.230054	0.750971	-0.463537	-0.322504	-0.353713	-0.263102	-0.225727	-0.183481	-0.157907	0.0054425	0.155563	-0.113733	-0.127631	-0.0858604	-0.34717	-0.409672	0.226793	-0.0677737	0.671525	0.538346	0.0831488	0.575247	-0.282054	-0.0324235
UGPase - Pro -C	-0.320844	0.172649	-0.283989	0.115384	0.416556	-0.486822	0.11033	-0.441131	0.749085	0.216024	0.823226	0.634581	0.864941	0.845464	0.197992	0.635112	0.72482	0.809979	-0.394591	-0.624714	-0.711778	-0.184973	-0.454465	0.361263	-0.178321	-0.385732	0.355451	-0.596944	-0.187578	-0.563658	-0.429686	-0.442055	0.188605	0.337644	-0.350057	-0.212533	0.505444	-0.0944453	-0.250237	-0.31146	0.035335	0.0429601	0.368098	0.693005	0.352132	0.37791	0.745698	-0.0400186	-0.29222
UGPase - Pro -DS	0.00960982	-0.090494	0.0322943	-0.27397	-0.071502	0.703402	-0.13255	-0.225747	0.166482	0.254206	0.394123	0.0579873	-0.388	-0.335213	0.134227	0.440657	-0.39693	0.543429	0.672759	0.152702	-0.193919	0.47012	-0.258661	0.202515	0.0754401	0.0243089	0.573287	0.682581	0.344518	0.561771	0.60874	0.474269	0.432622	-0.148011	0.545799	0.664766	-0.513957	0.809041	0.669034	0.409692	-0.363534	0.629791	-0.296475	-0.251086	0.0339211	0.6955	-0.262634	0.804486	0.17722
SuSy - FW - L	-0.296183	-0.0826795	-0.183638	-0.234692	-0.0383294	0.59254	0.152196	0.242079	0.235935	-0.462744	0.136055	-0.313707	-0.378221	-0.454247	-0.507608	-0.0290499	-0.587504	0.144244	0.730305	0.103676	0.25013	0.309897	-0.161549	0.003682	-0.283112	0.122847	0.185305	0.719243	0.477594	0.512822	0.572484	0.513495	0.290927	-0.043583	0.223381	0.428532	-0.379205	0.754976	0.751243	0.237502	-0.165997	0.393962	-0.566943	-0.516238	-0.533784	0.748833	-0.536904	0.844292	0.386905
SuSy - FW -SY	-0.317512	-0.102436	-0.187897	0.157094	0.085687	0.305015	0.152649	0.398324	-0.311229	-0.503108	-0.20263	-0.631816	-0.405835	-0.587787	-0.826862	-0.496724	-0.644127	-0.357657	0.557456	0.326883	0.432021	0.10209	0.255132	-0.275734	-0.447646	-0.0831864	-0.344053	0.572611	0.532143	0.628092	0.44663	0.692337	0.381463	0.0788238	0.32845	0.140957	0.168259	0.515392	0.587253	0.245522	0.160596	0.272084	-0.298714	-0.739497	-0.641822	0.528577	-0.519334	0.65275	0.224924
SuSy - FW -SO	-0.110282	0.0249846	-0.085688	0.182979	0.147525	-0.690473	0.157154	-0.246231	0.664425	0.0300533	0.484486	0.206675	0.810992	0.861544	-0.00466927	0.18766	0.793147	0.503472	-0.410888	-0.513888	-0.406226	-0.650871	-0.118084	0.534422	-0.240338	-0.476415	-0.187311	-0.594307	0.0558379	-0.558651	-0.310795	-0.681973	0.423111	0.736971	-0.492741	-0.279407	0.700455	-0.109452	-0.367201	-0.314954	0.534913	-0.422492	0.687316	0.674363	0.101399	0.231938	0.529931	-0.0681619	-0.447607
SuSy - FW -C	-0.139438	0.327357	-0.211895	0.0569462	0.123776	0.42812	-0.50058	-0.106862	0.15143	0.568903	0.431351	0.292933	-0.196244	-0.0828105	0.555477	0.592054	-0.202869	0.54644	0.415671	0.114078	-0.580275	0.560231	-0.13534	0.477458	0.324717	-0.300856	0.713788	0.462996	-0.197142	0.188875	0.146525	0.209408	0.0804768	-0.418843	0.301453	0.276875	-0.546406	0.368306	0.17651	0.585931	-0.60964	0.668034	-0.0369719	-0.108288	0.521159	0.297796	0.0986703	0.488057	0.0526515
SuSy - FW -DS	0.289083	-0.271929	0.302806	0.0508155	-0.323387	-0.631772	0.392893	-0.0298729	0.197604	-0.169929	-0.288434	-0.278103	0.436118	0.518099	-0.20882	-0.458224	0.533632	-0.20411	-0.359098	-0.0163634	0.156793	-0.714447	0.427842	0.33689	0.0821899	-0.228086	-0.755606	-0.543547	0.0831184	-0.416433	-0.31704	-0.663577	0.233021	0.679377	-0.532482	-0.450641	0.641979	-0.441957	-0.424068	-0.237507	0.683689	-0.812781	0.777465	0.387822	-0.188625	-0.244171	0.115561	-0.357616	-0.148362
SuSy - Pro - L	-0.516441	0.181648	-0.429894	-0.0706237	0.186311	0.239621	0.0330361	0.281255	0.563017	-0.467968	0.394253	-0.0610515	0.0224239	-0.038983	-0.357608	0.166315	-0.226289	0.347122	0.42669	-0.264898	-0.0158318	0.122311	-0.342339	0.20958	-0.406261	-0.058524	0.285086	0.409513	0.240219	0.0831234	0.272436	0.142756	0.151161	0.0453148	-0.128488	0.198676	-0.249445	0.555107	0.42054	0.0663548	-0.127241	0.266781	-0.446678	-0.190352	-0.346153	0.663451	-0.199506	0.653297	0.166027
SuSy - Pro -SY	-0.487599	0.301682	-0.454196	0.125651	0.618717	0.362374	-0.33431	-0.101526	-0.0879631	0.139791	0.589768	0.406914	-0.104046	-0.277114	0.0461657	0.563307	-0.286922	0.391031	0.152434	-0.264208	-0.312504	0.498919	-0.603281	-0.42581	-0.441255	0.0665917	0.721814	0.297935	0.025979	0.32212	0.247525	0.649634	-0.0165833	-0.408232	0.52335	0.399838	-0.187338	0.497696	0.387928	0.0032438	-0.452108	0.824818	-0.675386	-0.210097	0.174307	0.463345	0.151123	0.371727	-0.115689
SuSy - Pro -SO	-0.166884	0.153735	-0.173171	-0.0202307	0.389238	-0.395965	-0.000147223	-0.589833	0.708382	0.371005	0.877304	0.830203	0.804659	0.824721	0.463014	0.826375	0.782379	0.896835	-0.497065	-0.720744	-0.737932	-0.145635	-0.659415	0.247092	-0.124816	-0.172574	0.560934	-0.623095	-0.237507	-0.573285	-0.355493	-0.475075	0.0760193	0.233951	-0.237916	-0.0253608	0.299121	-0.0764888	-0.2776	-0.421933	-0.0484988	0.0660283	0.221731	0.829003	0.505358	0.243487	0.783364	-0.182701	-0.386805
SuSy - Pro -C	-0.151486	0.260661	-0.204672	-0.0995688	0.323517	0.40375	-0.444091	-0.32371	0.175972	0.481763	0.659599	0.607526	-0.0666005	-0.0399825	0.571958	0.830069	-0.0430431	0.679409	0.12455	-0.281596	-0.521134	0.471805	-0.64313	0.00546419	-0.0209784	0.082827	0.926672	0.250401	-0.118438	0.132263	0.230535	0.251022	-0.0304237	-0.392213	0.411438	0.508073	-0.511361	0.443105	0.222898	0.094538	-0.547011	0.676431	-0.429914	0.125198	0.491377	0.305021	0.231084	0.275744	-0.152161
SuSy - Pro -DS	0.534307	-0.527769	0.557323	-0.249233	-0.53259	-0.413395	0.483663	-0.211476	0.28623	-0.191302	-0.234848	-0.304544	0.295291	0.427677	-0.195678	-0.382274	0.516117	-0.0525683	-0.229075	-0.0634039	0.310152	-0.808385	0.240635	0.298271	0.0266008	0.0283596	-0.694655	-0.389667	0.401167	-0.226739	0.0529777	-0.643286	0.46458	0.856034	-0.350543	-0.0554288	0.474258	-0.104374	-0.170459	-0.34635	0.818466	-0.870493	0.64235	0.456901	-0.331718	-0.0640751	-0.0801138	-0.191467	-0.186875
cytInv - FW -L	-0.0329664	-0.458307	0.136723	-0.561424	-0.386845	0.46964	0.725138	0.105969	0.406547	-0.713742	-0.125342	-0.400799	-0.218312	-0.288062	-0.717134	-0.277703	-0.425181	-0.00412932	0.61437	0.182847	0.514563	0.164597	-0.0118089	-0.0486873	-0.0619577	0.355661	-0.13894	0.407935	0.497806	0.322383	0.372657	0.257869	0.210382	0.151236	-0.0850409	0.216922	-0.208922	0.431531	0.712096	-0.0101573	-0.0122377	-0.0304885	-0.406784	-0.342551	-0.80115	0.637572	-0.607913	0.577841	0.700729
cytInv - FW -SY	-0.0894044	0.255992	-0.148546	0.174658	0.0622798	0.607472	-0.506456	0.05602	-0.362321	0.559123	0.0575752	-0.0312209	-0.561868	-0.509424	0.344291	0.245275	-0.597167	0.122566	0.617872	0.542158	-0.345563	0.751273	0.228796	0.236539	0.41136	-0.305817	0.479157	0.701002	-0.134934	0.54169	0.238506	0.609955	0.0785961	-0.609469	0.573807	0.239463	-0.522143	0.34928	0.316856	0.836534	-0.66015	0.808225	-0.0718862	-0.551173	0.393543	0.205247	-0.151261	0.552473	0.229393
cytInv - FW -SO	0.0756098	-0.419876	0.193786	-0.240133	-0.400468	0.223761	0.405571	0.309552	0.137209	-0.706651	-0.28914	-0.762425	-0.305581	-0.32023	-0.796303	-0.592433	-0.341353	-0.237293	0.529695	0.170916	0.672047	-0.375486	0.205083	0.0680163	-0.372585	0.123865	-0.57183	0.486743	0.799321	0.43458	0.634001	0.139579	0.581555	0.566501	0.011853	0.304895	0.0522446	0.607329	0.556262	0.0142909	0.567774	-0.320946	-0.111022	-0.376387	-0.876684	0.515993	-0.710726	0.620989	0.17425
cytInv - FW -C	-0.348191	0.187678	-0.304586	-0.240559	-0.00952246	0.544804	0.0703631	0.216042	0.336678	-0.177116	0.117604	0.0799521	-0.235713	-0.255527	-0.0244519	0.229209	-0.49096	0.191634	0.554751	0.173339	-0.0981877	0.741498	-0.107547	0.16973	0.285888	0.0812285	0.526743	0.472514	-0.229335	0.105631	-0.0114274	0.298719	-0.339361	-0.590214	-0.0785464	0.020994	-0.674059	0.16097	0.379646	0.39055	-0.768074	0.512941	-0.50665	-0.368467	-0.0589965	0.3291	-0.228804	0.435342	0.689333
cytInv - FW -DS	0.0474667	0.185998	-0.0173273	0.0737443	-0.161126	0.301583	-0.155214	0.0367855	-0.205744	0.504086	-0.224446	0.0403441	-0.274218	-0.180139	0.415064	0.0745322	-0.334361	-0.0683043	0.335551	0.640645	-0.343715	0.735017	0.510005	0.373556	0.870178	-0.297568	0.249746	0.22927	-0.560075	0.0666515	-0.352638	0.17776	-0.327628	-0.674117	0.0495084	-0.314525	-0.39903	-0.356833	-0.0801119	0.742266	-0.748834	0.420597	0.259183	-0.313454	0.463263	-0.218959	0.0235112	0.0364502	0.546207
cytInv - Pro - L	-0.199539	0.117016	-0.177335	0.13692	0.105373	-0.773955	0.24462	-0.0231639	0.763096	-0.223452	0.309693	0.18925	0.859125	0.901819	-0.0604031	0.0563187	0.785045	0.309047	-0.502071	-0.55496	-0.273364	-0.629791	-0.086074	0.512063	-0.174134	-0.359944	-0.250181	-0.695524	-0.160955	-0.79364	-0.53488	-0.848715	0.0568282	0.59437	-0.814266	-0.518231	0.56951	-0.390582	-0.522879	-0.399928	0.434695	-0.594627	0.556225	0.671088	0.0123381	-0.000750606	0.489602	-0.287749	-0.264234
cytInv - Pro -SY	-0.146016	0.393399	-0.237384	0.0879076	0.213911	0.365658	-0.528064	-0.188788	0.077534	0.697931	0.447709	0.480111	-0.119492	-0.0246284	0.705938	0.694154	-0.130845	0.5389	0.250044	0.0886388	-0.690821	0.670566	-0.175862	0.366426	0.425549	-0.267784	0.819725	0.294833	-0.414306	0.0722666	-0.0521043	0.196229	-0.125868	-0.58658	0.285049	0.162318	-0.533011	0.149031	0.0362746	0.5308	-0.759257	0.723218	-0.0454036	-0.0264932	0.699257	0.126342	0.266878	0.264398	0.0629037
cytInv - Pro -SO	0.0656127	-0.257279	0.124579	-0.491071	0.121756	0.155304	0.243793	-0.68956	0.608725	0.110911	0.779265	0.628246	0.348811	0.334083	0.189563	0.755819	0.384399	0.865046	-0.109851	-0.606127	-0.275287	-0.0283802	-0.878355	-0.137622	-0.280656	0.367218	0.621524	-0.184229	0.286472	-0.0475496	0.275732	-0.0616225	0.288419	0.261348	0.177304	0.574011	-0.0380215	0.479635	0.338933	-0.522669	-0.0110575	0.173491	-0.31509	0.565228	0.0583563	0.576513	0.264499	0.170534	-0.174736
cytInv - Pro -C	-0.313887	0.238954	-0.298886	-0.0778865	0.0528291	-0.345415	0.178336	0.0600884	0.927205	-0.218673	0.384265	0.309302	0.621304	0.692836	0.100447	0.291553	0.46835	0.463228	-0.159551	-0.449066	-0.349913	-0.124308	-0.222205	0.608104	0.0751167	-0.217721	0.193705	-0.349033	-0.330186	-0.698032	-0.468257	-0.669816	-0.203404	0.146476	-0.779244	-0.383046	-0.0215965	-0.253205	-0.292379	-0.143624	-0.109602	-0.24491	0.175739	0.475398	0.0766825	0.12211	0.328923	-0.0545524	0.121082
cytInv - Pro -DS	0.00401905	0.0176237	-0.00333545	-0.254694	-0.135967	0.869061	-0.192146	0.000643712	-0.154748	0.249648	0.0303183	-0.0204176	-0.667091	-0.63149	0.192763	0.26441	-0.714795	0.163686	0.749753	0.47037	-0.0670456	0.835799	-0.0172498	0.0403155	0.385765	0.136966	0.582343	0.797595	0.0273157	0.606544	0.427596	0.652682	-0.0193148	-0.633132	0.542395	0.465035	-0.803682	0.502349	0.600811	0.623097	-0.732964	0.745929	-0.473093	-0.552703	0.0923486	0.344553	-0.400531	0.614045	0.506664
PK - FW - L	-0.143023	0.0289465	-0.118121	-0.209279	0.356688	0.465364	-0.145258	-0.526847	0.140952	0.40128	0.729411	0.613054	-0.0240566	-0.0943358	0.316624	0.818463	-0.0781211	0.726259	0.158449	-0.26312	-0.445169	0.512809	-0.712664	-0.257886	-0.14224	0.189902	0.882859	0.193356	0.079563	0.29108	0.301639	0.474282	0.140631	-0.287783	0.571253	0.587045	-0.27169	0.545334	0.455914	-0.0485153	-0.483106	0.761637	-0.495293	0.0918283	0.312084	0.554615	0.222475	0.362198	-0.0527243
PK - FW -SY	0.511092	-0.334758	0.479772	-0.238643	-0.76332	0.531236	0.0666556	0.280572	-0.38633	-0.0113664	-0.772229	-0.749326	-0.783019	-0.613012	-0.0984343	-0.601921	-0.621668	-0.516756	0.690245	0.875981	0.495559	0.193281	0.762368	0.310524	0.619348	0.0492573	-0.422113	0.682184	0.245082	0.542739	0.407859	0.204804	0.173642	-0.112562	0.206942	0.149607	-0.498044	0.16098	0.311206	0.674827	-0.0356374	-0.118538	0.180636	-0.597793	-0.287474	-0.11874	-0.768193	0.352495	0.504921
PK - FW -SO	0.4093	-0.555179	0.485755	-0.351684	-0.755816	0.38678	0.53936	0.326003	-0.285869	-0.50535	-0.863622	-0.89145	-0.61219	-0.575597	-0.626616	-0.872386	-0.591093	-0.690974	0.596864	0.761467	0.814698	0.00519878	0.721777	-0.0028145	0.327985	0.23861	-0.729124	0.481875	0.439311	0.487592	0.350744	0.225422	0.182624	0.122357	0.0210866	0.0156153	-0.161472	0.0892709	0.425245	0.317852	0.216102	-0.351016	0.0452873	-0.606789	-0.741548	0.0148552	-0.852564	0.283889	0.653116
PK - FW -C	-0.305511	0.415169	-0.36025	0.214273	0.657617	-0.0199206	-0.432771	-0.462674	0.0309192	0.681853	0.749779	0.883608	0.322486	0.254607	0.64523	0.897266	0.258627	0.637321	-0.327263	-0.389798	-0.805919	0.454065	-0.591036	-0.165923	-0.0229178	-0.134292	0.877466	-0.267113	-0.473973	-0.173506	-0.290526	0.174895	-0.226354	-0.454034	0.291695	0.0744477	-0.0139201	-0.0551511	-0.159881	-0.0670335	-0.571011	0.689954	-0.161183	0.32929	0.782066	0.0630348	0.719614	-0.156959	-0.297225
PK - FW -DS	0.00447483	0.399752	-0.130611	0.183369	-0.180376	0.304144	-0.559907	0.537976	-0.355071	0.190499	-0.469171	-0.246721	-0.561404	-0.41973	0.380432	-0.182183	-0.489589	-0.410231	0.328818	0.493149	0.0199706	0.43006	0.452231	0.323452	0.527875	-0.138184	0.0970138	0.506322	-0.431748	0.100071	-0.046207	0.0768092	-0.467536	-0.648272	-0.00855634	-0.139119	-0.734487	-0.178354	-0.174206	0.681358	-0.504016	0.181681	-0.0700789	-0.472084	0.274211	-0.49661	-0.298131	0.0132831	0.248823
PK - Pro - L	-0.327581	0.391233	-0.37203	0.0951107	0.608269	-0.108854	-0.378552	-0.451573	0.410556	0.490024	0.920845	0.901457	0.488453	0.465665	0.602492	0.971754	0.452475	0.843411	-0.357185	-0.674042	-0.777241	0.182766	-0.80332	0.0187246	-0.215078	-0.0929749	0.882237	-0.301968	-0.315044	-0.324588	-0.178512	-0.0961477	-0.0972081	-0.170665	0.0902418	0.184965	-0.0392352	0.115112	-0.148807	-0.253029	-0.361323	0.47952	-0.184717	0.545082	0.64756	0.215986	0.702398	-0.0654365	-0.426034
PK - Pro -SY	0.521194	-0.229573	0.448928	-0.338764	-0.724878	0.592421	-0.0579661	0.15861	-0.222517	0.162128	-0.583387	-0.457497	-0.721777	-0.501044	0.222681	-0.288674	-0.51773	-0.280064	0.621771	0.729688	0.295059	0.326776	0.532985	0.387558	0.741119	0.12705	-0.0895868	0.637747	0.0605796	0.405161	0.3464	0.0928654	0.00654553	-0.277001	0.177112	0.225769	-0.743537	0.13568	0.240962	0.647241	-0.263123	-0.0191761	0.0798792	-0.416988	-0.0481897	-0.174837	-0.628128	0.272533	0.486482
PK - Pro -SO	0.50829	-0.609316	0.573768	-0.459966	-0.812701	0.493458	0.549768	0.226096	-0.325062	-0.414035	-0.871761	-0.809849	-0.680005	-0.628202	-0.514164	-0.79179	-0.620121	-0.659947	0.608058	0.801761	0.80805	0.113576	0.672404	-0.0653961	0.440414	0.354101	-0.622213	0.496691	0.403097	0.526395	0.374145	0.266427	0.11999	0.0200943	0.10147	0.0942324	-0.282648	0.081888	0.462816	0.317727	0.106424	-0.295689	-0.0214468	-0.589497	-0.676929	-0.0271471	-0.863351	0.240006	0.713697
PK - Pro -C	-0.235652	0.298898	-0.275957	0.0800732	0.620279	-0.16053	-0.319467	-0.57362	0.29086	0.541826	0.896301	0.947468	0.517519	0.469514	0.601964	0.960348	0.517306	0.800513	-0.480765	-0.686219	-0.743832	0.129974	-0.825153	-0.15107	-0.242555	-0.01455	0.830567	-0.425417	-0.288929	-0.30978	-0.193292	-0.0681227	-0.0848485	-0.129662	0.169848	0.199766	0.0905399	0.053138	-0.174367	-0.375867	-0.285037	0.440012	-0.162732	0.607159	0.661021	0.150385	0.75903	-0.197181	-0.491316
PK - Pro -DS	0.225061	-0.114739	0.193726	-0.329537	-0.32699	0.86557	-0.225213	0.00606633	-0.195125	0.223573	-0.0911682	-0.180969	-0.768634	-0.664485	0.202305	0.137968	-0.671752	0.094288	0.755202	0.476139	0.105857	0.58188	0.0251785	0.0968711	0.341705	0.214562	0.408878	0.860545	0.233816	0.675764	0.643358	0.533734	0.14861	-0.413982	0.582379	0.629747	-0.834438	0.629014	0.606292	0.574117	-0.46588	0.520627	-0.397518	-0.503986	-0.0056022	0.285563	-0.553009	0.623854	0.352428
PEPPase - FW - L	-0.00470049	-0.0996177	0.022849	-0.355849	0.315255	0.213439	0.0635491	-0.726364	0.312141	0.349362	0.77253	0.814654	0.269549	0.204761	0.380329	0.878511	0.278566	0.786719	-0.198025	-0.516053	-0.424144	0.270929	-0.882727	-0.361852	-0.166793	0.371284	0.821913	-0.216398	0.0166121	-0.0112251	0.115081	0.156415	0.0305413	-0.108461	0.351912	0.497288	-0.0982729	0.299891	0.253043	-0.437068	-0.314611	0.452288	-0.424646	0.46748	0.323219	0.385602	0.41315	-0.00121989	-0.151149
PEPPase - FW -SY	0.382412	-0.230228	0.356752	-0.101186	-0.475701	0.338549	0.043804	-0.208034	-0.0578297	0.509557	-0.162311	-0.24461	-0.297814	-0.119406	0.229781	-0.035675	-0.211299	0.136541	0.539296	0.682552	-0.206507	0.311368	0.581041	0.622116	0.743209	-0.365041	-0.0423887	0.363889	0.052477	0.333151	0.116219	0.0966884	0.413766	-0.0317364	0.231183	0.0514423	-0.15721	0.124131	0.200249	0.725193	-0.203537	0.18106	0.600908	-0.204334	0.197863	0.190766	-0.180403	0.423087	0.35011
PEPPase - FW -SO	0.322377	-0.335311	0.352596	-0.168645	-0.614294	0.559445	0.241671	0.249521	-0.440305	-0.0462157	-0.726669	-0.724517	-0.725843	-0.662614	-0.298549	-0.61259	-0.739607	-0.529938	0.759301	0.98549	0.423869	0.429143	0.829759	0.170933	0.627757	-0.0385151	-0.399997	0.649444	0.179549	0.607939	0.254189	0.450625	0.14743	-0.242086	0.252343	-0.010393	-0.314546	0.0852211	0.421791	0.737663	-0.205843	0.104439	0.155408	-0.749219	-0.330117	0.0429713	-0.69562	0.424496	0.720937
PEPPase - FW -C	0.00655881	0.18703	-0.0649987	-0.0398994	0.432957	-0.0218457	-0.302612	-0.665216	0.0865081	0.712354	0.691376	0.944087	0.335406	0.331641	0.768232	0.921665	0.424987	0.67407	-0.452234	-0.457806	-0.685214	0.284441	-0.689176	-0.21615	0.0588738	0.116015	0.836645	-0.396605	-0.382105	-0.227113	-0.205587	-0.0158823	-0.203612	-0.305334	0.282087	0.222426	-0.0691845	-0.0769876	-0.185282	-0.277921	-0.423146	0.446739	-0.13494	0.557105	0.760265	-0.054515	0.684902	-0.332582	-0.351774
PEPPase - FW -DS	0.0942845	0.331814	-0.0411759	0.136336	-0.203912	0.233862	-0.479243	0.172258	-0.082002	0.53719	-0.165661	-0.0010327	-0.299506	-0.0923531	0.618718	0.127023	-0.213874	0.0160114	0.307838	0.462733	-0.365617	0.462982	0.423537	0.649799	0.757319	-0.365334	0.267779	0.336704	-0.489481	-0.0149068	-0.17404	-0.0852883	-0.237429	-0.514419	-0.0230805	-0.158014	-0.582338	-0.185155	-0.21127	0.758227	-0.56211	0.256091	0.305334	-0.186055	0.540083	-0.299631	-0.018184	0.0879552	0.227695
PEPPase - Pro - L	-0.237856	0.27364	-0.268372	-0.0144156	0.544614	-0.209409	-0.21066	-0.547359	0.494055	0.41536	0.904249	0.95098	0.610422	0.584763	0.570086	0.951674	0.598799	0.844625	-0.497135	-0.765346	-0.710066	0.0579526	-0.860686	-0.0499443	-0.22608	0.0237413	0.80587	-0.484853	-0.298777	-0.440498	-0.242984	-0.23217	-0.124761	-0.055814	-0.015363	0.149555	0.0569752	0.0117113	-0.2031	-0.448742	-0.253606	0.304197	-0.156434	0.701131	0.585841	0.161703	0.745371	-0.218691	-0.428156
PEPPase - Pro -SY	0.225772	-0.0158675	0.167819	-0.165386	-0.123303	0.233136	-0.114473	-0.543807	0.284218	0.759757	0.414681	0.443161	0.0834761	0.250428	0.670179	0.629353	0.170836	0.676	0.180468	0.142984	-0.654428	0.403869	-0.0510753	0.544466	0.628575	-0.25144	0.564344	0.0360638	-0.225004	-0.00885042	-0.0749887	-0.08337	0.186825	-0.16959	0.180193	0.151337	-0.245377	0.0781427	0.0370969	0.391212	-0.458601	0.378718	0.386695	0.275065	0.608131	0.212107	0.303673	0.200414	0.108654
PEPPase - Pro -SO	0.368084	-0.288846	0.369279	-0.247266	-0.585006	0.632472	0.176502	0.051127	-0.361554	0.210681	-0.561598	-0.447722	-0.672651	-0.573602	-0.000545305	-0.322141	-0.659823	-0.30743	0.716684	0.949612	0.189726	0.624109	0.69545	0.225644	0.825329	-0.0155576	-0.104813	0.58743	-0.00330573	0.53429	0.159322	0.421679	0.0403048	-0.416277	0.297597	0.0289823	-0.460722	0.0265006	0.380482	0.771484	-0.453919	0.260991	0.151769	-0.608668	-0.065601	0.0161768	-0.530184	0.357893	0.754354
PEPPase - Pro -C	-0.0226441	0.124709	-0.0682435	-0.0870444	0.457223	-0.140314	-0.223117	-0.685966	0.2915	0.532075	0.8251	0.933676	0.486176	0.473938	0.633423	0.92992	0.5868	0.787082	-0.530782	-0.702048	-0.617044	0.00743167	-0.865357	-0.208083	-0.213403	0.159332	0.763943	-0.472486	-0.180009	-0.295911	-0.0929664	-0.155167	-0.0372997	-0.0141366	0.193529	0.319236	0.0624807	0.0741026	-0.154447	-0.504983	-0.157257	0.277154	-0.158605	0.712345	0.599172	0.0916692	0.688951	-0.280548	-0.52199
PEPPase - Pro -DS	0.286827	-0.120754	0.241068	-0.324022	-0.351559	0.80303	-0.223424	-0.135547	-0.105662	0.407938	-0.000497092	-0.0751881	-0.654567	-0.5076	0.353587	0.253866	-0.533466	0.242652	0.713179	0.48374	-0.0721845	0.587297	0.0569699	0.264558	0.490108	0.0957833	0.461903	0.76102	0.155793	0.590498	0.543	0.421915	0.207385	-0.376848	0.549041	0.577161	-0.775062	0.560249	0.52529	0.627069	-0.496372	0.522171	-0.188959	-0.36758	0.153509	0.291872	-0.4137	0.598279	0.331653
cytFBPase - FW - L	0.104913	-0.239811	0.154299	-0.464462	-0.106961	0.893893	0.10182	-0.2575	-0.224846	0.144989	0.0703699	0.112377	-0.604871	-0.666468	0.0404193	0.301027	-0.657139	0.164672	0.590529	0.34883	0.091084	0.811874	-0.251842	-0.417601	0.223477	0.47625	0.587276	0.605483	0.16973	0.667439	0.479184	0.78829	-0.0271501	-0.56843	0.679	0.595585	-0.638754	0.505333	0.74238	0.255851	-0.65064	0.720771	-0.690161	-0.450248	-0.0596481	0.401035	-0.374266	0.457354	0.527892
cytFBPase - FW -SY	-0.217687	0.000509955	-0.162008	0.066165	0.494015	0.244286	-0.164573	-0.46243	-0.0481948	0.328218	0.706961	0.385291	0.0435514	-0.0925476	0.0261225	0.585713	-0.0307257	0.590265	0.0925648	-0.272308	-0.371051	0.205353	-0.566384	-0.332496	-0.471197	-0.0309279	0.54332	0.14843	0.329287	0.406057	0.388566	0.558521	0.470642	0.0350858	0.669718	0.545596	0.187656	0.647084	0.44697	-0.0960973	-0.0838867	0.67391	-0.287257	0.0181716	0.16396	0.661935	0.240783	0.446638	-0.328074
cytFBPase - FW -SO	0.0849461	-0.33725	0.172993	-0.194433	-0.442504	0.383846	0.257739	0.471937	-0.0951436	-0.667097	-0.485557	-0.868991	-0.560692	-0.565412	-0.741119	-0.691182	-0.585309	-0.440097	0.657962	0.3795	0.748304	-0.183023	0.35053	0.0223084	-0.237407	0.150337	-0.553448	0.684333	0.703071	0.564643	0.666414	0.296237	0.424911	0.311722	0.110543	0.301133	-0.171061	0.575011	0.573652	0.216842	0.390946	-0.205738	-0.220177	-0.61084	-0.838852	0.365808	-0.854679	0.628641	0.287966
cytFBPase - FW -C	-0.300206	0.177665	-0.275187	-0.00839948	0.363507	0.642198	-0.260436	-0.0618964	-0.324249	0.207853	0.273024	0.239103	-0.431536	-0.573161	0.0700169	0.399746	-0.592082	0.166511	0.396652	0.143164	-0.166013	0.793619	-0.325111	-0.451635	-0.0721773	0.168451	0.680198	0.515102	-0.0333708	0.532967	0.284576	0.842129	-0.130743	-0.671052	0.651369	0.399178	-0.437788	0.425734	0.513403	0.274245	-0.684439	0.913258	-0.700549	-0.478722	0.149587	0.346739	-0.08956	0.403604	0.227701
cytFBPase - FW -DS	-0.586868	0.65667	-0.64073	0.794202	0.63276	-0.850951	-0.501401	0.407246	0.16501	-0.0851506	0.292141	0.0897112	0.620582	0.575279	-0.010421	-0.0168687	0.523242	0.00115001	-0.570245	-0.570113	-0.365135	-0.595869	-0.0335327	0.287483	-0.586262	-0.654217	-0.213221	-0.448379	-0.271872	-0.596562	-0.45265	-0.483678	-0.0422303	0.316972	-0.496549	-0.528531	0.598733	-0.291607	-0.691217	-0.181825	0.416466	-0.24419	0.36931	0.295839	0.235115	-0.212227	0.552204	-0.260098	-0.733108
cytFBPase - Pro - L	-0.213206	0.287976	-0.254943	-0.110922	0.43267	0.294947	-0.335644	-0.401131	0.186154	0.473245	0.690481	0.799798	0.0936268	0.0657155	0.598125	0.90115	0.0603301	0.666589	-0.0771537	-0.372035	-0.579182	0.550105	-0.729757	-0.170085	0.00835965	0.166293	0.992394	0.00671042	-0.316378	-0.0405295	-0.0163627	0.217695	-0.263799	-0.512407	0.307937	0.341024	-0.422818	0.189383	0.102808	-0.0695474	-0.663442	0.678792	-0.488064	0.234264	0.564352	0.180937	0.4062	0.0275508	-0.0860626
cytFBPase - Pro -SY	-0.264869	0.14436	-0.244174	-0.0589423	0.540449	0.109405	-0.165827	-0.570851	0.33609	0.392874	0.924278	0.777339	0.340841	0.258946	0.349702	0.912189	0.270828	0.858684	-0.149259	-0.565715	-0.612899	0.246319	-0.835055	-0.178113	-0.322354	0.0430072	0.842399	-0.134371	-0.00673135	-0.0170022	0.087941	0.19399	0.14803	-0.0796827	0.342843	0.413461	0.0185836	0.393804	0.19934	-0.271813	-0.297058	0.59483	-0.319315	0.386724	0.407213	0.511656	0.514192	0.18055	-0.308771
cytFBPase - Pro -SO	0.0908421	-0.272183	0.151007	-0.318179	-0.375515	0.653632	0.0840694	0.328834	-0.0799394	-0.460966	-0.279518	-0.623287	-0.690852	-0.676328	-0.471093	-0.353681	-0.680645	-0.202901	0.753457	0.323779	0.595317	0.0892355	0.0806489	-0.0379489	-0.176964	0.291518	-0.133963	0.847317	0.649951	0.677347	0.809093	0.452286	0.351456	0.0645269	0.335224	0.57111	-0.503457	0.765539	0.71465	0.271653	0.0954229	0.0965828	-0.484959	-0.605069	-0.64521	0.448018	-0.833467	0.727564	0.297091
cytFBPase - Pro -C	-0.284914	0.232347	-0.29013	-0.0263248	0.569199	0.272467	-0.330727	-0.38104	0.0340807	0.339796	0.722789	0.696075	0.0605008	-0.0514805	0.354945	0.805161	0.00656333	0.591755	-0.0968301	-0.454475	-0.440007	0.403595	-0.813372	-0.425591	-0.340883	0.209331	0.874843	0.0462305	-0.0668379	0.130139	0.173308	0.406446	-0.0811717	-0.355084	0.48463	0.474646	-0.216684	0.386381	0.233632	-0.212181	-0.437382	0.702554	-0.610478	0.144667	0.383544	0.319058	0.348229	0.117511	-0.26001
cytFBPase - Pro -DS	-0.0789669	0.0773083	-0.0905061	-0.0851674	0.154738	0.586695	-0.369684	-0.231761	0.029661	0.388991	0.502943	0.199182	-0.328168	-0.301531	0.26711	0.553246	-0.311598	0.557089	0.48587	0.0100531	-0.319195	0.425468	-0.373847	0.0870334	-0.0750689	-0.0316494	0.664718	0.592563	0.255311	0.513377	0.563135	0.495636	0.37408	-0.200466	0.63048	0.667256	-0.436989	0.774685	0.526419	0.337889	-0.350285	0.710898	-0.328102	-0.187505	0.214186	0.582601	-0.0884725	0.67834	-0.0793092
PFK - FW - L	0.676199	-0.584798	0.676282	-0.530741	-0.885378	0.56864	0.263935	0.0121167	-0.0809295	-0.0813209	-0.550174	-0.650397	-0.662673	-0.460431	-0.118813	-0.434687	-0.421309	-0.211955	0.673357	0.633378	0.544822	-0.027327	0.459567	0.322386	0.465867	0.249834	-0.355938	0.625847	0.544242	0.546074	0.648926	0.06482	0.439662	0.215104	0.230137	0.453218	-0.478698	0.436014	0.483928	0.401131	0.187075	-0.262833	0.131384	-0.328269	-0.426222	0.138204	-0.791768	0.459089	0.396281
PFK - FW -SY	-0.382973	0.352021	-0.390747	0.124417	0.23869	0.557384	-0.41395	0.115806	0.0475383	0.277353	0.361534	0.0891717	-0.336552	-0.336743	0.176309	0.407819	-0.505486	0.372984	0.620377	0.20412	-0.399682	0.691975	-0.0901248	0.277968	0.111076	-0.287059	0.636445	0.672427	-0.0699436	0.392754	0.245363	0.530181	0.0873241	-0.500522	0.376104	0.266685	-0.515336	0.511823	0.410746	0.645697	-0.651925	0.832249	-0.291832	-0.443059	0.24091	0.496004	-0.0919079	0.710152	0.22349
PFK - FW -SO	-0.149203	0.453946	-0.263029	0.0833091	0.212602	0.461778	-0.64257	0.0329523	-0.167979	0.53553	0.215077	0.377082	-0.352802	-0.286382	0.662383	0.534627	-0.332511	0.234658	0.234046	0.120606	-0.435442	0.710209	-0.190151	0.09633	0.340453	-0.0363589	0.780519	0.412639	-0.443828	0.148386	0.0305817	0.311218	-0.379833	-0.779902	0.335154	0.210626	-0.746343	0.113366	0.0312241	0.477433	-0.800551	0.697884	-0.358855	-0.206715	0.59818	-0.109184	0.0817363	0.134063	0.0788497
PFK - FW -C	-0.249866	0.193896	-0.228609	0.309298	-0.147747	0.142706	-0.0259541	0.454331	-0.0336616	-0.00575118	-0.294893	-0.513106	-0.230586	-0.189435	-0.236459	-0.375551	-0.453989	-0.220417	0.608396	0.664806	-0.108843	0.37174	0.780862	0.636253	0.451053	-0.649114	-0.24662	0.450727	-0.150216	0.179152	-0.169444	0.186376	0.113107	-0.206003	-0.145086	-0.430885	-0.0492964	-0.0607094	0.0878705	0.85607	-0.288302	0.231139	0.425294	-0.583493	-0.0552234	0.182564	-0.239052	0.506089	0.513855
PFK - FW -DS	-0.726736	0.845507	-0.798226	0.604959	0.533711	0.0775304	-0.710768	0.653271	-0.152831	0.0786988	0.0801044	0.0487847	-0.16541	-0.217714	0.175485	0.119874	-0.416949	-0.125482	0.202659	0.0878311	-0.377771	0.556794	0.118481	0.214847	0.00940934	-0.477299	0.39624	0.375737	-0.587248	-0.0616545	-0.294962	0.275844	-0.511811	-0.737602	-0.0822067	-0.347118	-0.39414	-0.115409	-0.194426	0.585501	-0.663668	0.605089	-0.268065	-0.485906	0.365515	-0.134443	0.109005	0.177619	0.0812938
PFK - Pro - L	0.344831	-0.0321595	0.249245	-0.169177	-0.422517	0.204007	-0.277215	-0.00197781	0.237554	0.261346	-0.0123414	-0.137475	-0.222586	0.0361955	0.407816	0.101254	0.0266519	0.238868	0.299366	0.123115	-0.0774385	-0.123983	0.110075	0.668267	0.32838	-0.115929	0.0799639	0.352915	0.136701	0.068769	0.336354	-0.314129	0.281798	0.15675	0.00447963	0.311432	-0.469066	0.314634	0.0216322	0.350976	0.0605107	-0.140359	0.26843	0.0968767	0.149826	0.0254522	-0.220268	0.293261	-0.0971304
PFK - Pro -SY	-0.377734	0.412628	-0.408857	0.0525355	0.363794	0.418104	-0.416696	-0.114395	0.219142	0.427373	0.591462	0.486118	-0.0708932	-0.0662358	0.449476	0.722681	-0.212105	0.603749	0.317672	-0.071289	-0.618149	0.699544	-0.378372	0.214814	0.144924	-0.184243	0.890064	0.354963	-0.293514	0.111569	0.0271795	0.330775	-0.113727	-0.563287	0.26665	0.22439	-0.508283	0.318931	0.220009	0.398525	-0.765137	0.819693	-0.322738	-0.0998114	0.486324	0.373771	0.216029	0.423331	0.12084
PFK - Pro -SO	-0.110078	0.357681	-0.200829	-0.0660485	0.195105	0.422595	-0.448758	-0.191457	0.050784	0.582916	0.373432	0.578451	-0.156436	-0.0893731	0.723345	0.709022	-0.158184	0.447861	0.149779	0.0161648	-0.556045	0.740736	-0.322452	0.121236	0.425835	0.0175613	0.895771	0.224878	-0.496174	0.0133358	-0.0893938	0.201691	-0.386616	-0.734122	0.247618	0.184375	-0.682316	0.0394367	0.0300273	0.347373	-0.859695	0.680953	-0.307569	0.00300453	0.651156	-0.0248448	0.229777	0.0679947	0.156271
PFK - Pro -C	-0.437954	0.545117	-0.49141	0.311002	0.465746	-0.115523	-0.398358	-0.181851	0.437832	0.570732	0.700322	0.622105	0.425941	0.469705	0.570007	0.742204	0.270775	0.707813	-0.0498987	-0.230892	-0.928325	0.402377	-0.22403	0.553603	0.225286	-0.577417	0.703063	-0.12882	-0.549472	-0.351	-0.440826	-0.132968	-0.0994536	-0.31391	-0.126654	-0.222882	-0.0564864	-0.0952236	-0.243951	0.322648	-0.572671	0.542394	0.245401	0.271253	0.7238	0.205503	0.639985	0.134213	-0.0851781
PFK - Pro -DS	-0.199599	0.218341	-0.216734	-0.0199907	0.0863911	0.719222	-0.380075	0.0671166	-0.0972179	0.304402	0.216415	0.0339366	-0.52744	-0.507753	0.212478	0.353891	-0.621644	0.274712	0.688034	0.330564	-0.254923	0.756175	-0.0637945	0.157533	0.213728	-0.102007	0.627992	0.768383	-0.00674204	0.532563	0.375171	0.619665	0.0627731	-0.569942	0.512178	0.402642	-0.664094	0.550814	0.504577	0.657191	-0.681499	0.824482	-0.386101	-0.513791	0.199064	0.422016	-0.240382	0.6855	0.301252
NADP-ME - FW - L	0.0416162	0.000912077	0.0337487	-0.161594	-0.250454	0.694864	-0.123191	-0.0286576	0.0333987	0.355662	0.0461827	-0.114584	-0.49241	-0.3843	0.206845	0.205748	-0.548252	0.26849	0.794188	0.572243	-0.234527	0.709369	0.245305	0.46897	0.572969	-0.203698	0.411175	0.715382	0.00644424	0.48285	0.283075	0.423269	0.195844	-0.417193	0.356	0.264246	-0.601254	0.415234	0.481895	0.805517	-0.617489	0.612209	-0.003736	-0.45315	0.155978	0.419843	-0.306706	0.703185	0.519955
NADP-ME - FW -SY	0.0466826	0.148497	-0.0201628	0.037232	0.13953	0.634798	-0.491661	-0.229165	-0.456786	0.692876	0.186643	0.239208	-0.522488	-0.501824	0.499179	0.459844	-0.473176	0.230014	0.401249	0.366433	-0.361258	0.751256	-0.0721167	-0.099159	0.324182	-0.0302859	0.661464	0.533889	-0.115912	0.553042	0.294038	0.665583	0.0205035	-0.639894	0.764573	0.437999	-0.511901	0.359543	0.330997	0.550658	-0.664951	0.852937	-0.251928	-0.360058	0.499753	0.139628	-0.0228267	0.346669	0.0828285
NADP-ME - FW -SO	0.530114	-0.341168	0.488478	-0.289752	-0.247752	0.606422	-0.106837	-0.627772	-0.379753	0.775206	0.0999622	0.179123	-0.453889	-0.3592	0.483928	0.383756	-0.239734	0.317363	0.349905	0.445687	-0.220106	0.481103	0.00189922	-0.0621573	0.494207	0.130608	0.416828	0.349369	0.171311	0.598932	0.424105	0.476714	0.358231	-0.235476	0.812517	0.588676	-0.303153	0.384858	0.411739	0.369166	-0.331193	0.51939	0.0692993	-0.0960494	0.376732	0.197166	-0.0788296	0.278336	0.0863566
NADP-ME - FW -C	-0.145467	0.132039	-0.142875	0.0763688	0.0586902	0.665117	-0.256013	-0.0196688	-0.272579	0.440054	0.103531	-0.0406605	-0.510192	-0.516439	0.144039	0.23218	-0.646669	0.173436	0.704047	0.573761	-0.310781	0.839438	0.212084	0.157695	0.392432	-0.266633	0.468797	0.686699	-0.0573072	0.595223	0.224957	0.722207	0.14013	-0.57954	0.57301	0.21962	-0.419274	0.385585	0.480779	0.796035	-0.695892	0.869127	-0.11892	-0.596817	0.245231	0.407799	-0.176514	0.655084	0.41463
NADP-ME - FW -DS	-0.238907	0.534592	-0.345094	0.460469	0.41562	0.0147744	-0.587153	-0.115194	-0.261471	0.81394	0.274767	0.465507	0.0372519	0.0610575	0.672122	0.494964	-0.0264592	0.236948	-0.0513646	0.190441	-0.777765	0.616586	0.116632	0.230069	0.454637	-0.513398	0.559966	-0.0191238	-0.680943	-0.0800153	-0.447251	0.193356	-0.28382	-0.65239	0.211058	-0.266968	-0.11289	-0.303654	-0.310645	0.537664	-0.700362	0.668639	0.245887	-0.0505292	0.862314	-0.200581	0.522503	-0.0877415	-0.0428888
NADP-ME - Pro - L	-0.116523	0.378474	-0.206123	0.207415	0.0574794	-0.105341	-0.347511	-0.0993091	0.417257	0.574593	0.367408	0.321434	0.269147	0.446105	0.60978	0.463495	0.259539	0.524015	0.0702471	0.0255777	-0.740975	0.226925	0.121735	0.852966	0.510943	-0.607643	0.396237	-0.0337366	-0.465297	-0.32991	-0.360815	-0.35754	0.0089735	-0.154208	-0.235788	-0.246837	-0.159218	-0.150143	-0.30897	0.49531	-0.391305	0.221794	0.543345	0.249718	0.639386	0.0357011	0.40815	0.130948	-0.0105435
NADP-ME - Pro -SY	0.00499782	0.238983	-0.0821916	0.0557038	0.303067	0.41395	-0.532267	-0.416248	-0.258745	0.819578	0.450629	0.574829	-0.207257	-0.181067	0.714435	0.735288	-0.135973	0.473892	0.0941192	0.0542307	-0.597266	0.644098	-0.329085	-0.08607	0.261826	-0.0386951	0.836798	0.216917	-0.274092	0.265419	0.0998278	0.429315	-0.0667725	-0.58194	0.63247	0.379519	-0.397712	0.219086	0.118481	0.313061	-0.657483	0.800288	-0.193952	-0.00905344	0.717826	0.0729784	0.301133	0.121281	-0.119537
NADP-ME - Pro -SO	0.412288	-0.229339	0.365131	-0.32911	-0.0359244	0.425652	-0.104292	-0.809889	-0.0994808	0.82352	0.428003	0.586535	-0.112454	-0.0380303	0.672253	0.725454	0.0791094	0.609644	0.0453795	0.0576927	-0.454098	0.440953	-0.371773	-0.112899	0.386328	0.20171	0.689805	0.0296934	-0.0128598	0.281076	0.215832	0.265027	0.18797	-0.23935	0.647007	0.544922	-0.252105	0.258422	0.244833	0.0677494	-0.406045	0.515758	-0.0171751	0.261834	0.561866	0.178316	0.250392	0.0590296	-0.0542384
NADP-ME - Pro -C	-0.0895201	0.219156	-0.13461	0.302328	0.23216	0.0404835	-0.351303	-0.357616	0.0527988	0.781067	0.496615	0.310835	0.139419	0.211736	0.469851	0.517337	0.115908	0.576632	0.158127	0.139852	-0.774558	0.315761	0.0838207	0.511728	0.305341	-0.635158	0.41896	0.0740908	-0.175659	0.0910402	-0.100977	0.12252	0.375239	-0.0948959	0.299702	0.0152605	0.127819	0.150351	-0.0189665	0.515428	-0.308208	0.550946	0.51727	0.0831097	0.631882	0.32111	0.425647	0.343445	-0.152612
NADP-ME - Pro -DS	-0.0219797	0.164972	-0.0725622	0.00518006	0.134709	0.617683	-0.421574	-0.268358	-0.219282	0.690292	0.324043	0.293617	-0.398237	-0.358531	0.503126	0.557941	-0.401239	0.411375	0.461528	0.320292	-0.487452	0.774431	-0.098136	0.0994996	0.373372	-0.136445	0.732034	0.517858	-0.135222	0.469356	0.236169	0.575139	0.0844178	-0.584591	0.649963	0.393434	-0.501827	0.388263	0.352034	0.596087	-0.712292	0.872957	-0.16564	-0.285403	0.514824	0.291878	0.0379535	0.457959	0.151416
NADP-MDH - FW - L	0.419041	-0.756771	0.558463	-0.505256	-0.515735	0.182114	0.788264	-0.484961	0.322129	-0.124144	0.0153239	-0.268761	0.052439	0.0787696	-0.430683	-0.148505	0.0594355	0.265111	0.353858	0.238735	0.210668	-0.172029	0.151226	0.160399	0.139245	0.0836906	-0.322949	0.0320159	0.634799	0.30151	0.328615	0.0293638	0.741118	0.616281	0.112465	0.253705	0.341296	0.361423	0.526321	-0.0518918	0.372499	-0.210353	0.359327	0.0860307	-0.473463	0.639193	-0.258453	0.436098	0.323466
NADP-MDH - FW -SY	-0.392033	0.508657	-0.446785	0.662864	0.385256	-0.865405	-0.306455	0.21379	0.360191	0.100344	0.275866	0.111923	0.726487	0.772611	0.123322	0.022177	0.655023	0.153308	-0.497244	-0.393856	-0.515918	-0.545495	0.170635	0.631981	-0.187044	-0.793403	-0.248654	-0.542193	-0.354022	-0.695108	-0.60466	-0.679856	0.0580709	0.390822	-0.627456	-0.654859	0.629939	-0.432346	-0.736571	-0.0215936	0.353648	-0.333452	0.746174	0.435308	0.343945	-0.179541	0.616687	-0.246288	-0.537027
NADP-MDH - FW -SO	0.0590249	0.0164406	0.0243852	-0.136411	-0.0287738	0.616416	-0.383435	0.190664	-0.396964	-0.0465613	-0.102054	-0.17986	-0.694662	-0.699166	0.0244789	0.0173427	-0.580861	-0.142096	0.403365	0.120904	0.322911	0.247912	-0.22391	-0.351228	-0.220792	0.388651	0.269608	0.695206	0.322259	0.598646	0.696885	0.540417	0.0224826	-0.300927	0.582566	0.658803	-0.636314	0.61862	0.45971	0.156527	-0.152599	0.361445	-0.694156	-0.460088	-0.147697	0.0951971	-0.504006	0.364506	-0.0470242
NADP-MDH - FW -C	-0.310518	0.189798	-0.274106	0.074309	0.131465	0.180865	0.0300908	-0.15728	0.40649	0.33718	0.431561	0.230773	0.170523	0.190173	0.153136	0.416081	-0.0723991	0.545482	0.388562	0.185577	-0.623059	0.557837	0.0909979	0.562351	0.398259	-0.510924	0.444365	0.154159	-0.257046	-0.0109692	-0.24508	0.132371	0.134221	-0.245277	-0.033956	-0.175142	-0.0589611	0.0728319	0.16281	0.533865	-0.564292	0.552662	0.265245	-0.0697524	0.314218	0.502537	0.243947	0.478641	0.383659
NADP-MDH - FW -DS	-0.796254	0.823441	-0.841923	0.712384	0.670539	-0.628593	-0.51915	0.446639	0.45833	-0.0420291	0.485393	0.246899	0.615017	0.589518	0.110819	0.240184	0.382397	0.259759	-0.315093	-0.528323	-0.604167	-0.194533	-0.110324	0.539998	-0.363938	-0.741487	0.157741	-0.267367	-0.481292	-0.639687	-0.550242	-0.425452	-0.193312	0.0178965	-0.590154	-0.566363	0.271422	-0.241468	-0.571232	0.0713578	-0.0373766	0.0615673	0.237046	0.215503	0.354017	-0.0120433	0.572269	-0.0266372	-0.416979
NADP-MDH - Pro - L	0.0898096	-0.106114	0.102421	0.062134	0.0075183	-0.6922	0.274805	-0.382131	0.584702	0.12499	0.355239	0.260361	0.803176	0.877573	0.0986159	0.164369	0.848458	0.433528	-0.502525	-0.419327	-0.367444	-0.615843	-0.050292	0.462021	-0.0295489	-0.354283	-0.226569	-0.726153	-0.0315077	-0.603272	-0.408672	-0.741837	0.319449	0.684966	-0.498978	-0.32842	0.692636	-0.299419	-0.437455	-0.364953	0.495767	-0.516216	0.762719	0.755343	0.162395	0.0558886	0.552819	-0.273301	-0.357037
NADP-MDH - Pro -SY	-0.3713	0.506948	-0.434913	0.41966	0.468039	-0.814129	-0.264252	-0.0691164	0.619166	0.201054	0.581711	0.556765	0.90274	0.953401	0.397518	0.443936	0.857423	0.492907	-0.678861	-0.70319	-0.690113	-0.432263	-0.27843	0.512992	-0.172292	-0.529349	0.16436	-0.730317	-0.491264	-0.880749	-0.669599	-0.790759	-0.136194	0.274152	-0.654455	-0.508829	0.447892	-0.450333	-0.74675	-0.294337	0.144628	-0.251452	0.504734	0.752922	0.523404	-0.166348	0.824331	-0.409138	-0.551687
NADP-MDH - Pro -SO	0.0667167	0.0944403	0.00187087	-0.203404	0.0927791	0.555237	-0.449	-0.0851015	-0.197304	0.214549	0.205935	0.237396	-0.465208	-0.440733	0.37082	0.420196	-0.318758	0.199427	0.19938	-0.111232	0.0062122	0.32824	-0.509414	-0.306132	-0.130008	0.414924	0.615089	0.470674	0.11582	0.383208	0.536627	0.38494	-0.089149	-0.383308	0.550023	0.684961	-0.685501	0.526731	0.328374	0.0269121	-0.329992	0.457143	-0.682959	-0.137561	0.169188	0.0692621	-0.192042	0.204687	-0.147237
NADP-MDH - Pro -C	-0.0378173	0.0496829	-0.0395969	0.138381	0.0957384	-0.677128	0.164022	-0.330112	0.656044	0.198412	0.446111	0.343931	0.832391	0.915664	0.19895	0.276271	0.827967	0.519866	-0.462195	-0.425457	-0.525643	-0.481363	-0.0597952	0.586299	0.0377795	-0.471283	-0.0808461	-0.687789	-0.177648	-0.66307	-0.502231	-0.743095	0.235507	0.54945	-0.54656	-0.398265	0.60367	-0.328441	-0.480882	-0.242414	0.322474	-0.384174	0.761171	0.735554	0.290144	0.0715414	0.630189	-0.226102	-0.318009
NADP-MDH - Pro -DS	-0.433749	0.410184	-0.45102	0.140902	0.303479	0.337203	-0.458459	0.131656	0.303735	0.158934	0.526183	0.164254	-0.109072	-0.0838956	0.190482	0.479876	-0.235924	0.512714	0.4297	-0.127158	-0.422574	0.367678	-0.294096	0.379857	-0.131216	-0.294646	0.611763	0.515674	-0.00192947	0.174544	0.255329	0.240023	0.149245	-0.239225	0.180708	0.291629	-0.425487	0.558415	0.276626	0.406108	-0.406349	0.60899	-0.265655	-0.183363	0.209825	0.508676	0.0126426	0.646716	-0.0395902
NADP-ICDH - FW - L	0.135375	-0.318667	0.204874	-0.448993	-0.347708	0.855512	0.185617	-0.163748	0.10631	0.0749292	0.0876786	-0.20167	-0.556046	-0.510874	-0.107762	0.15357	-0.613518	0.314862	0.890768	0.471979	0.057754	0.591942	0.0218515	0.181502	0.299718	0.120642	0.348781	0.790227	0.413206	0.694566	0.613151	0.576756	0.419834	-0.183546	0.505396	0.576276	-0.551878	0.734799	0.831728	0.530935	-0.404678	0.548494	-0.27248	-0.465626	-0.219669	0.715511	-0.522343	0.869515	0.563038
NADP-ICDH - FW -SY	0.0739119	-0.163395	0.115124	-0.0867824	-0.177275	-0.646063	0.515998	-0.135413	0.628457	-0.234505	0.0407664	0.0726646	0.714491	0.770978	-0.122114	-0.118157	0.687106	0.13505	-0.430426	-0.295295	-0.0702598	-0.547606	0.0985504	0.397998	0.0871719	-0.168219	-0.404913	-0.703045	-0.117704	-0.684868	-0.525684	-0.792068	0.028731	0.562321	-0.762157	-0.521698	0.537785	-0.507807	-0.430699	-0.386905	0.415781	-0.700686	0.602441	0.604414	-0.103865	-0.0942803	0.327354	-0.379444	-0.00531716
NADP-ICDH - FW -SO	-0.165237	0.258438	-0.200523	0.115893	0.244981	-0.727919	0.0881277	-0.217724	0.624643	0.118022	0.394205	0.606145	0.884963	0.925947	0.366325	0.377668	0.845305	0.386719	-0.721165	-0.58951	-0.52058	-0.304914	-0.253619	0.323495	0.0777956	-0.226085	0.126736	-0.875744	-0.568088	-0.930212	-0.790912	-0.813335	-0.34531	0.170108	-0.731687	-0.573108	0.377348	-0.680194	-0.706153	-0.433348	0.0266042	-0.372441	0.426245	0.803246	0.424975	-0.29638	0.756552	-0.63026	-0.233396
NADP-ICDH - FW -C	-0.0648499	0.0401887	-0.0679874	-0.130033	0.0993866	-0.320047	0.0010811	-0.268781	0.814155	-0.0232052	0.646427	0.376661	0.579779	0.674552	0.196914	0.481304	0.649275	0.712364	-0.264302	-0.710838	-0.324139	-0.502268	-0.564907	0.427314	-0.331003	-0.081553	0.237764	-0.307381	0.155132	-0.43836	0.0460774	-0.60818	0.304308	0.558432	-0.337787	0.183621	0.125924	0.251574	-0.127884	-0.411	0.334311	-0.271823	0.148879	0.689816	0.0843014	0.324224	0.338268	0.0746682	-0.447085
NADP-ICDH - FW -DS	-0.385304	0.732541	-0.519587	0.581614	0.512079	-0.685632	-0.577912	0.0800932	0.283884	0.44901	0.398221	0.575518	0.655675	0.731231	0.662564	0.443723	0.632645	0.291337	-0.62694	-0.451919	-0.782614	-0.111477	-0.0907213	0.498922	0.103146	-0.596157	0.297736	-0.58376	-0.806804	-0.816458	-0.788786	-0.634627	-0.436483	-0.165786	-0.53519	-0.611591	0.180045	-0.63639	-0.876523	0.0109168	-0.199552	-0.0265596	0.459905	0.532679	0.801043	-0.474513	0.82055	-0.521704	-0.46686
NADP-ICDH - Pro - L	-0.0629299	0.172012	-0.102223	-0.0134583	0.0411482	-0.143274	-0.116475	-0.324513	0.710887	0.425646	0.607552	0.430484	0.460801	0.619892	0.4897	0.600014	0.469139	0.787026	-0.00649556	-0.266515	-0.689181	-0.00153921	-0.196127	0.778516	0.259708	-0.430572	0.429911	-0.158573	-0.194432	-0.367512	-0.19789	-0.465108	0.230399	0.168792	-0.254848	-0.0315139	-0.0290098	0.0677846	-0.161405	0.160626	-0.157078	0.0899987	0.460065	0.501805	0.462312	0.300991	0.436582	0.19959	-0.122843
NADP-ICDH - Pro -SY	0.0431776	-0.0582453	0.0551488	-0.0690191	-0.0154281	-0.685135	0.378336	-0.306181	0.681456	-0.0259877	0.274283	0.375258	0.84134	0.901171	0.132193	0.178304	0.842265	0.351521	-0.594224	-0.480637	-0.298631	-0.488715	-0.135193	0.357993	0.0741629	-0.152755	-0.137054	-0.833662	-0.255073	-0.793557	-0.601548	-0.835202	-0.0525139	0.473725	-0.710281	-0.465855	0.50781	-0.535621	-0.524681	-0.482356	0.29552	-0.577272	0.556127	0.79586	0.146012	-0.128174	0.557682	-0.492314	-0.15409
NADP-ICDH - Pro -SO	-0.0624295	0.178907	-0.105162	-0.10182	0.3092	-0.284703	-0.0227465	-0.592897	0.535309	0.48851	0.690712	0.925446	0.669702	0.70601	0.661296	0.837371	0.676654	0.742967	-0.533755	-0.558393	-0.722516	0.114453	-0.586976	0.128403	0.177508	-0.0174447	0.667933	-0.646041	-0.508373	-0.60801	-0.514231	-0.433202	-0.269458	-0.109535	-0.230733	-0.117151	0.0638733	-0.337137	-0.369263	-0.351379	-0.341369	0.12665	0.123012	0.772211	0.656738	-0.0509035	0.776268	-0.419077	-0.186206
NADP-ICDH - Pro -C	0.128366	-0.0891517	0.117772	0.00677142	-0.0337662	-0.721515	0.17904	-0.243552	0.616414	-0.0639439	0.296855	0.193435	0.747683	0.847348	0.0826727	0.0950503	0.880719	0.347925	-0.579978	-0.5987	-0.169362	-0.844411	-0.194115	0.397062	-0.236274	-0.175565	-0.285742	-0.687813	0.0814967	-0.644758	-0.245867	-0.872775	0.273303	0.791733	-0.563623	-0.190716	0.560771	-0.202636	-0.473565	-0.54445	0.682005	-0.716447	0.580923	0.809988	0.0343157	-0.0510318	0.427255	-0.337232	-0.52792
NADP-ICDH - Pro -DS	0.084928	0.198163	-0.0119513	-0.0645531	0.0961456	0.33127	-0.459707	-0.41908	0.152526	0.769698	0.527783	0.535922	-0.0572707	0.0844638	0.782149	0.770762	0.0623936	0.682292	0.153472	-0.0340354	-0.65771	0.442803	-0.30968	0.361093	0.368182	-0.149052	0.790435	0.199405	-0.21988	0.0793036	0.106438	0.0614948	0.0809109	-0.328677	0.355976	0.367018	-0.461603	0.272534	0.06127	0.343731	-0.52724	0.558986	0.039136	0.19953	0.685874	0.170178	0.284117	0.230282	-0.118535
Ald - FW - L	0.342075	-0.709978	0.485801	-0.539378	-0.566089	0.712251	0.607553	-0.123383	-0.105164	-0.311113	-0.295307	-0.601579	-0.592298	-0.620326	-0.625209	-0.375927	-0.62797	-0.103032	0.817046	0.589767	0.566989	0.218533	0.254134	-0.135584	0.0994735	0.310986	-0.259254	0.660852	0.774026	0.818142	0.723107	0.601078	0.610235	0.199069	0.482727	0.523579	-0.148661	0.678329	0.917824	0.259795	0.100772	0.131608	-0.188845	-0.551396	-0.713203	0.67502	-0.771647	0.75275	0.593162
Ald - FW -SY	-0.0584371	0.284737	-0.14245	0.135677	0.0834696	0.615306	-0.634712	0.106155	-0.378636	0.484651	0.0720474	-0.00953575	-0.616848	-0.552537	0.394156	0.273302	-0.570995	0.103608	0.535542	0.372864	-0.237681	0.613478	0.0445706	0.125209	0.228849	-0.141114	0.51883	0.733018	-0.0539541	0.539775	0.391476	0.560625	0.0399204	-0.568504	0.606678	0.408216	-0.643076	0.45887	0.303555	0.679874	-0.554236	0.727586	-0.261883	-0.493258	0.356729	0.128597	-0.209055	0.495668	0.0485726
Ald - FW -SO	0.461286	-0.287237	0.432994	-0.038675	-0.554238	-0.365997	0.32173	0.0314076	0.00509314	-0.00356863	-0.551035	-0.377071	0.120825	0.274821	-0.0272712	-0.528693	0.271024	-0.360991	-0.134166	0.35173	0.196579	-0.405492	0.679969	0.43222	0.502825	-0.188259	-0.700878	-0.312713	-0.0683728	-0.271801	-0.30897	-0.551515	0.071832	0.363587	-0.436118	-0.452897	0.293618	-0.526762	-0.383477	0.0938372	0.389068	-0.700081	0.782299	0.170318	-0.0809961	-0.419494	-0.0678036	-0.34001	0.130088
Ald - FW -C	-0.0896826	0.172784	-0.121858	0.0089546	0.0508804	0.764044	-0.379178	0.158442	-0.543642	0.283228	-0.137907	-0.0697433	-0.748475	-0.781115	0.16836	0.113017	-0.810081	-0.142806	0.599801	0.540645	-0.0180273	0.861967	0.103986	-0.217717	0.295435	0.0941113	0.473968	0.748862	-0.110408	0.638173	0.313645	0.80726	-0.200283	-0.804125	0.634712	0.316685	-0.688353	0.314744	0.443446	0.634758	-0.741119	0.804944	-0.520103	-0.710383	0.167632	0.0800783	-0.348116	0.409322	0.392626
Ald - FW -DS	-0.172944	0.285427	-0.214509	0.472269	0.100892	-0.893012	-0.0446925	0.338168	0.244324	-0.202185	-0.139944	-0.125465	0.611984	0.660422	-0.0756511	-0.350493	0.601146	-0.235231	-0.564354	-0.279455	-0.0905138	-0.701596	0.333802	0.438874	-0.12302	-0.497231	-0.594637	-0.618261	-0.295261	-0.72747	-0.613307	-0.78689	-0.113141	0.451038	-0.784575	-0.740822	0.602712	-0.638237	-0.775245	-0.195331	0.527146	-0.704132	0.679378	0.387363	0.0507815	-0.45106	0.370271	-0.495047	-0.37032
Ald - Pro - L	0.0766353	0.141004	-0.00187239	-0.100114	0.332196	-0.305539	-0.200575	-0.636678	0.369091	0.524441	0.692646	0.930259	0.584787	0.635113	0.741432	0.848644	0.742841	0.70176	-0.675174	-0.711131	-0.602671	-0.118792	-0.754793	-0.060499	-0.0542394	0.144768	0.642928	-0.639459	-0.33355	-0.524496	-0.277152	-0.441733	-0.181687	0.0219644	-0.0515388	0.136542	0.0537499	-0.180253	-0.388762	-0.542057	-0.105096	0.0274671	0.011926	0.856535	0.656012	-0.154295	0.738496	-0.506719	-0.517541
Ald - Pro -SY	-0.125072	0.344283	-0.210886	0.0680512	0.17321	0.529158	-0.615465	-0.0366865	-0.0851229	0.534592	0.337361	0.257664	-0.37884	-0.299651	0.541969	0.541533	-0.348187	0.388858	0.406052	0.124812	-0.436894	0.596612	-0.199689	0.220129	0.208357	-0.136444	0.733073	0.564666	-0.152131	0.327389	0.280246	0.379232	-0.00763315	-0.535086	0.471102	0.405627	-0.651553	0.433609	0.230046	0.536577	-0.61935	0.73117	-0.270257	-0.234509	0.482832	0.197629	-0.00506282	0.440591	-0.0100687
Ald - Pro -SO	0.479515	-0.340408	0.463287	-0.257519	-0.450659	-0.289462	0.422108	-0.434914	0.337753	0.285204	-0.081268	0.125644	0.377329	0.540476	0.273584	0.0189092	0.51444	0.1906	-0.218416	0.118592	-0.183496	-0.205247	0.280677	0.464523	0.613381	-0.113325	-0.218956	-0.498036	-0.168742	-0.391193	-0.388333	-0.597	0.0974699	0.30912	-0.36925	-0.299989	0.249811	-0.464043	-0.308186	-0.0450807	0.133608	-0.467134	0.746265	0.515129	0.19506	-0.183738	0.246633	-0.330897	0.148833
Ald - Pro -C	-0.0791915	0.388416	-0.196173	0.217957	0.291452	0.375498	-0.767797	-0.0934667	-0.281146	0.669704	0.345593	0.31745	-0.330964	-0.263579	0.634717	0.549033	-0.225212	0.330088	0.192039	0.0434409	-0.475217	0.447572	-0.225474	0.088705	0.0916081	-0.165293	0.677701	0.427551	-0.163312	0.304914	0.261694	0.360878	0.0135222	-0.475639	0.56856	0.410445	-0.484847	0.369971	0.0781171	0.429483	-0.474656	0.68782	-0.193445	-0.14509	0.607306	0.0413544	0.128079	0.264965	-0.28157
Ald - Pro -DS	-0.186448	0.394877	-0.262512	0.501471	0.0968279	-0.769483	-0.249263	0.289414	0.370181	0.0372881	0.0423148	-0.0526406	0.567872	0.694987	0.155378	-0.132832	0.584606	0.0222104	-0.390628	-0.243967	-0.335144	-0.581152	0.317836	0.754423	0.0105433	-0.683174	-0.370033	-0.436962	-0.321042	-0.674822	-0.52683	-0.796322	0.0201947	0.400844	-0.704458	-0.623051	0.422135	-0.45713	-0.728606	0.0560012	0.381224	-0.517726	0.78005	0.396124	0.252192	-0.306129	0.406354	-0.261681	-0.405441
PGI - FW - L	0.398396	-0.358649	0.394632	-0.305564	0.0328587	-0.179257	0.205882	-0.51583	-0.198627	0.0433389	0.0575876	0.389632	0.183336	0.11755	0.133172	0.162186	0.41001	-0.00212817	-0.635501	-0.424748	0.216688	-0.348981	-0.519909	-0.757876	-0.288299	0.651325	0.01271	-0.547085	0.138371	-0.111455	0.0654801	-0.108513	-0.109774	0.204904	0.19279	0.28674	0.237817	-0.13728	-0.111687	-0.821771	0.335206	-0.305395	-0.252355	0.501325	0.0082801	-0.304425	0.209657	-0.638496	-0.384973
PGI - FW -SY	0.637745	-0.553506	0.643786	-0.3796	-0.695681	0.211529	0.354087	-0.402703	0.171678	0.316253	-0.157931	-0.269985	-0.13396	0.0761402	0.10814	-0.0992236	0.0620945	0.213497	0.38494	0.475855	0.00825329	-0.0853504	0.430513	0.579635	0.605628	-0.125437	-0.244896	0.154201	0.334607	0.233142	0.247621	-0.180255	0.608046	0.395822	0.106449	0.192701	0.000894808	0.189539	0.229219	0.346429	0.191601	-0.222893	0.663961	0.0981048	-0.0433661	0.245409	-0.233453	0.321539	0.241227
PGI - FW -SO	0.290833	-0.430055	0.347487	-0.242183	-0.322478	-0.169006	0.41908	0.204613	-0.180088	-0.690857	-0.537204	-0.476373	-0.107147	-0.163785	-0.575578	-0.663597	0.011443	-0.597898	-0.201161	-0.079794	0.834383	-0.618812	0.0618969	-0.489278	-0.400465	0.522003	-0.709991	-0.139719	0.457905	0.037633	0.250088	-0.14464	0.0223927	0.464462	-0.155152	0.0673303	0.219899	-0.0389741	0.0382193	-0.557908	0.696914	-0.716558	-0.198387	-0.0171043	-0.705318	-0.24083	-0.431401	-0.293438	-0.0714688
PGI - FW -C	-0.163589	0.0821713	-0.14272	-0.339068	-0.0348184	0.752713	-0.0377712	0.0298911	0.110693	0.0287721	0.140356	0.155507	-0.43947	-0.450818	0.129982	0.352936	-0.5831	0.233561	0.591283	0.224829	-0.0754282	0.833613	-0.228934	-0.0356714	0.293474	0.260027	0.676673	0.592553	-0.115346	0.341373	0.224849	0.501265	-0.262991	-0.670499	0.268825	0.323191	-0.804955	0.343371	0.521386	0.382003	-0.810402	0.666625	-0.646934	-0.3987	0.0306008	0.329717	-0.285645	0.458766	0.595854
PGI - FW -DS	-0.379692	0.636491	-0.491696	0.526758	0.298297	-0.393079	-0.678731	0.621362	0.0698697	-0.13464	0.0115712	-0.0969992	0.103935	0.171951	0.159422	-0.0869396	0.13817	-0.157489	-0.218811	-0.335414	-0.0990476	-0.373779	0.00416077	0.354785	-0.34225	-0.357489	-0.0758771	0.0363104	-0.233254	-0.359239	-0.1153	-0.391521	-0.218128	0.026154	-0.376163	-0.224739	-0.10934	-0.0826625	-0.498478	0.0670422	0.183233	-0.202856	0.0285192	0.0306807	0.160797	-0.348357	0.101714	-0.108135	-0.509799
PGI - Pro - L	-0.100641	0.165339	-0.131863	-0.276498	0.139136	0.15234	-0.117311	-0.391198	0.669965	0.319753	0.699953	0.682185	0.299045	0.389152	0.55869	0.831217	0.299187	0.830927	-0.0198666	-0.437687	-0.566508	0.268102	-0.633443	0.322239	0.137472	0.0536453	0.811591	-0.0696701	-0.224752	-0.275998	-0.0521507	-0.231917	-0.0853139	-0.15565	-0.0794979	0.250867	-0.404146	0.18561	0.0376628	-0.0753803	-0.445344	0.30645	-0.171868	0.466961	0.426111	0.289029	0.354838	0.120465	-0.0168602
PGI - Pro -SY	0.512987	-0.349025	0.483298	-0.373058	-0.407449	-0.0695193	0.258623	-0.650594	0.496514	0.493245	0.266057	0.306076	0.323898	0.534267	0.47928	0.381658	0.527224	0.596861	-0.0700556	-0.022584	-0.372059	-0.141211	-0.0252602	0.568643	0.531832	-0.0882255	0.133346	-0.300185	0.00893399	-0.229732	-0.0804811	-0.512242	0.348649	0.354812	-0.113548	0.0992697	0.0556143	-0.0454715	-0.0898121	-0.00702515	0.0713152	-0.230989	0.630121	0.60826	0.3203	0.12067	0.262694	-0.0365904	-0.00550218
PGI - Pro -SO	0.604323	-0.642387	0.638801	-0.596924	-0.41608	-0.00636844	0.522522	-0.329858	-0.0931264	-0.327222	-0.309098	-0.0281095	-0.0440574	-0.0518727	-0.165043	-0.223415	0.208479	-0.239897	-0.340803	-0.184663	0.64595	-0.446367	-0.273069	-0.629533	-0.153386	0.830973	-0.316449	-0.321693	0.385947	0.0103664	0.265939	-0.180994	-0.0292224	0.361362	0.0392739	0.331329	0.0557611	-0.0469903	0.0923057	-0.750153	0.488714	-0.60916	-0.270036	0.321778	-0.425607	-0.255597	-0.243053	-0.475887	-0.0567673
PGI - Pro -C	-0.0662018	0.0942564	-0.0842372	-0.261536	0.0999524	-0.230714	0.0491492	-0.354508	0.868973	0.0747439	0.662794	0.625166	0.604057	0.700904	0.405821	0.662686	0.640721	0.767192	-0.319824	-0.694039	-0.438351	-0.204396	-0.651836	0.366292	-0.0679191	0.056948	0.492986	-0.403165	-0.148867	-0.575619	-0.176499	-0.62083	-0.0400915	0.234305	-0.414435	0.084166	-0.092551	0.018581	-0.19349	-0.410976	-0.0290801	-0.153313	0.0151352	0.749733	0.261161	0.176375	0.443653	-0.113528	-0.217765
PGI - Pro -DS	0.183202	-0.146263	0.168737	-0.355661	-0.0863087	0.660057	-0.212609	-0.360723	0.0932707	0.342276	0.411113	0.192287	-0.380472	-0.301595	0.310816	0.532321	-0.251121	0.559637	0.465467	-0.00234124	-0.150335	0.324944	-0.440724	0.0417466	0.00853311	0.224135	0.622583	0.560352	0.369061	0.516162	0.682334	0.375285	0.387086	-0.0977477	0.621037	0.818134	-0.553142	0.799592	0.579369	0.189441	-0.25398	0.514142	-0.369663	-0.062921	0.117852	0.523865	-0.207346	0.592424	-0.0367617
PGM - FW - L	0.313668	-0.637654	0.438147	-0.637905	-0.38729	0.873654	0.497343	-0.326508	-0.166588	-0.116279	-0.0881471	-0.230843	-0.61518	-0.681992	-0.365427	-0.0210303	-0.643769	0.07286	0.716764	0.453913	0.410074	0.499629	-0.085458	-0.414044	0.112149	0.53491	0.163286	0.622427	0.611269	0.832443	0.708892	0.766239	0.382322	-0.109467	0.680389	0.688176	-0.354422	0.685781	0.961952	0.144971	-0.216319	0.420529	-0.509901	-0.473211	-0.482247	0.637254	-0.619066	0.631709	0.58464
PGM - FW -SY	0.248915	-0.225512	0.261867	-0.234587	-0.238913	0.515833	0.158526	-0.436369	-0.111348	0.573728	0.0439494	0.129918	-0.264238	-0.208993	0.281469	0.27186	-0.294317	0.275163	0.463891	0.585921	-0.322282	0.713413	0.249292	0.183978	0.730114	-0.101204	0.354566	0.265197	-0.117282	0.367995	0.00411611	0.400784	0.139775	-0.389857	0.409651	0.112416	-0.234617	0.0656342	0.344911	0.55653	-0.596035	0.544654	0.202584	-0.204121	0.304841	0.263135	-0.0187722	0.313347	0.533097
PGM - FW -SO	0.648738	-0.645943	0.680776	-0.65697	-0.436361	0.441685	0.486906	-0.837247	-0.00275574	0.473395	0.0802872	0.309923	-0.119661	-0.0545237	0.299901	0.348253	0.0409577	0.372981	0.134079	0.274672	-0.0689287	0.349619	-0.123787	-0.170676	0.569978	0.422603	0.292343	-0.0691328	0.147468	0.2802	0.171437	0.175221	0.211283	-0.0464816	0.434421	0.406507	-0.131811	0.0940327	0.376131	-0.0521161	-0.24131	0.159459	0.0768956	0.22605	0.141955	0.192107	-0.00742298	-0.00544787	0.352521
PGM - FW -C	-0.256466	0.313526	-0.284291	0.0674321	0.279138	0.562277	-0.332016	-0.0176638	-0.330705	0.41855	0.136929	0.307584	-0.38904	-0.457794	0.333576	0.403834	-0.54307	0.101116	0.346654	0.325739	-0.348284	0.961549	-0.072338	-0.197987	0.349685	-0.000940876	0.702482	0.408144	-0.414246	0.324521	-0.056008	0.663667	-0.388916	-0.900813	0.45446	0.0901738	-0.53794	0.0493431	0.243747	0.500532	-0.930933	0.892067	-0.446463	-0.443827	0.420835	0.0579218	0.0396248	0.20054	0.388848
PGM - FW -DS	-0.57675	0.659891	-0.63406	0.259322	0.548174	0.209094	-0.582584	0.112489	0.20102	0.321231	0.565594	0.517354	0.0371768	0.0146231	0.456892	0.670594	-0.144125	0.468397	0.125936	-0.221235	-0.637861	0.613022	-0.395759	0.187617	0.00838237	-0.256353	0.853303	0.235693	-0.485892	-0.098295	-0.163168	0.210469	-0.349109	-0.637146	0.0714846	0.0183176	-0.472148	0.124866	-0.0214533	0.324027	-0.755905	0.744856	-0.374408	-0.0790611	0.539878	0.162231	0.32553	0.232803	-0.00411464
PGM - Pro - L	0.160614	-0.333472	0.225185	-0.354849	0.0373739	-0.209198	0.434689	-0.797273	0.676353	0.227851	0.697891	0.586031	0.656256	0.674015	0.174355	0.609122	0.68592	0.833466	-0.301902	-0.51213	-0.41412	-0.234672	-0.550846	0.11864	-0.0714386	0.0609967	0.303557	-0.539984	0.164401	-0.294951	-0.0755002	-0.354071	0.396694	0.502658	-0.0765025	0.18942	0.400821	0.117765	0.0556331	-0.500952	0.183162	-0.0918391	0.263902	0.764694	0.148838	0.461442	0.493162	-0.0266999	-0.185606
PGM - Pro -SY	0.0134859	0.13406	-0.036193	-0.1166	0.263801	-0.200453	-0.0504236	-0.662329	0.463492	0.607624	0.685423	0.912409	0.589668	0.644204	0.718041	0.862935	0.626571	0.771188	-0.458599	-0.46014	-0.7545	0.177128	-0.539013	0.152977	0.259019	-0.0398861	0.696462	-0.57292	-0.473445	-0.503845	-0.4472	-0.35818	-0.188517	-0.131085	-0.109126	-0.0451471	0.0350818	-0.274853	-0.310072	-0.256738	-0.374462	0.200983	0.172134	0.731635	0.707376	-0.0163864	0.751089	-0.352524	-0.174432
PGM - Pro -SO	0.325947	-0.275844	0.323356	-0.469774	-0.0236321	0.218252	0.214452	-0.871817	0.252603	0.59404	0.517254	0.754313	0.228396	0.268305	0.570772	0.771328	0.327648	0.702601	-0.163999	-0.174014	-0.461915	0.354723	-0.516903	-0.124346	0.368451	0.301843	0.676179	-0.307704	-0.141573	-0.0626549	-0.0698212	-0.0018944	0.00424243	-0.150396	0.277123	0.319474	-0.117854	0.00707188	0.126343	-0.226287	-0.396867	0.30694	-0.0267905	0.519266	0.467404	0.171306	0.408459	-0.152672	0.0780706
PGM - Pro -C	-0.255911	0.474654	-0.342938	0.303142	0.584203	-0.434229	-0.389376	-0.435798	0.283833	0.673391	0.722211	0.91592	0.669975	0.681737	0.7496	0.829383	0.655972	0.650979	-0.617392	-0.540391	-0.908357	0.113316	-0.468003	0.160216	0.0712539	-0.32619	0.658247	-0.627788	-0.64763	-0.600274	-0.609747	-0.342666	-0.276813	-0.20549	-0.140152	-0.249678	0.203189	-0.395066	-0.557528	-0.181796	-0.347736	0.284476	0.246371	0.663359	0.877913	-0.168346	0.934775	-0.438613	-0.436961
PGM - Pro -DS	-0.0600464	0.0366982	-0.0597647	-0.240685	0.0170695	0.747936	-0.236662	-0.169814	0.0715018	0.30007	0.368551	0.166582	-0.438508	-0.404826	0.246103	0.505158	-0.468761	0.480199	0.624155	0.159035	-0.235262	0.644131	-0.30209	0.0926634	0.139029	0.0862854	0.712805	0.679241	0.150834	0.520958	0.503046	0.538488	0.185083	-0.398331	0.552863	0.607335	-0.655254	0.684817	0.601681	0.431527	-0.572869	0.744686	-0.446214	-0.301276	0.149893	0.546058	-0.21703	0.682203	0.233335
NAD-GAPDH - FW - L	-0.189548	-0.113455	-0.0995676	-0.244758	0.12349	0.756954	0.0374838	-0.0175033	-0.197949	-0.146473	0.157027	-0.0527486	-0.534658	-0.68226	-0.292907	0.164251	-0.690788	0.101465	0.595246	0.169161	0.184235	0.59676	-0.315056	-0.483696	-0.234497	0.349271	0.43652	0.669524	0.365118	0.703698	0.586503	0.863233	0.12442	-0.371295	0.64109	0.586996	-0.420802	0.696376	0.796512	0.163984	-0.403905	0.705791	-0.794042	-0.563101	-0.290419	0.590452	-0.414721	0.632135	0.336589
NAD-GAPDH - FW -SY	-0.203528	-0.151236	-0.0917165	-0.469892	-0.197997	0.247306	0.496478	0.265131	0.565853	-0.781805	-0.0290303	-0.154044	-0.0218037	-0.0757382	-0.492054	-0.125822	-0.213593	0.0131839	0.297419	-0.165967	0.416031	0.0674766	-0.255544	-0.0436305	-0.172133	0.415283	0.0258078	0.195428	0.190396	-0.0621226	0.139592	-0.0441288	-0.183039	0.0239061	-0.383442	0.0703959	-0.354057	0.196203	0.375495	-0.220277	-0.086233	-0.153266	-0.568277	-0.115797	-0.62665	0.334003	-0.405746	0.255048	0.517057
NAD-GAPDH - FW -SO	0.386556	-0.612974	0.477855	-0.747304	-0.52461	0.367032	0.646259	-0.0225334	0.0768778	-0.672902	-0.394608	-0.269147	-0.312272	-0.34497	-0.451667	-0.339088	-0.233672	-0.29114	0.151863	0.0109776	0.822393	-0.115861	-0.208079	-0.522293	-0.104448	0.885599	-0.229497	0.12847	0.463475	0.212395	0.428047	0.0624648	-0.0953578	0.146178	-0.0144329	0.382848	-0.32326	0.193314	0.454349	-0.475063	0.204303	-0.404549	-0.605524	-0.0779149	-0.737204	0.040398	-0.617634	-0.0465958	0.407834
NAD-GAPDH - FW -C	-0.35228	0.0551514	-0.277132	-0.0670029	0.47621	0.278522	-0.0500769	-0.0585385	-0.10766	-0.246294	0.378774	0.248546	-0.100253	-0.31911	-0.252204	0.291917	-0.239305	0.147619	0.00785833	-0.381688	0.106158	0.199831	-0.676185	-0.738209	-0.672366	0.410613	0.422845	0.166319	0.251259	0.299303	0.353057	0.564152	-0.0449225	-0.175968	0.420906	0.450872	-0.0765772	0.469398	0.428057	-0.376816	-0.124521	0.463257	-0.848478	-0.155384	-0.198947	0.371217	-0.0322596	0.187907	-0.127021
NAD-GAPDH - FW -DS	-0.821123	0.615273	-0.793243	0.36547	0.592474	-0.211537	-0.300246	0.52641	0.433811	-0.463114	0.418004	0.11757	0.294369	0.175711	-0.232363	0.165037	0.00374985	0.16269	-0.0434161	-0.545373	-0.179592	-0.0350702	-0.385232	0.102314	-0.621867	-0.240821	0.25365	0.0621958	-0.155792	-0.307946	-0.141405	-0.0588023	-0.233079	-0.0808864	-0.383715	-0.18755	-0.0401518	0.134548	-0.0888862	-0.100536	-0.102639	0.181575	-0.419635	-0.0573217	-0.0936157	0.23844	0.15821	0.208198	-0.167547
NAD-GAPDH - Pro - L	-0.448662	0.0352555	-0.332669	-0.124381	0.317112	0.51538	0.0665527	0.0244315	0.136087	-0.268648	0.414899	0.0580889	-0.202456	-0.376885	-0.375535	0.273163	-0.467184	0.305857	0.478414	-0.105078	0.0073686	0.449204	-0.447	-0.309951	-0.430917	0.155595	0.465158	0.495327	0.31812	0.45217	0.420794	0.665947	0.165867	-0.203959	0.380952	0.427442	-0.220004	0.672236	0.687421	0.0481864	-0.321957	0.653016	-0.708547	-0.385452	-0.293951	0.746324	-0.208779	0.668714	0.231991
NAD-GAPDH - Pro -SY	-0.0986174	-0.181338	-0.00991092	-0.577378	-0.125852	0.142866	0.499915	-0.0644725	0.714502	-0.557096	0.228626	0.22088	0.213782	0.183617	-0.202318	0.207405	0.0996844	0.302863	0.0283723	-0.418926	0.197917	0.0201698	-0.545708	-0.0892119	-0.144882	0.516826	0.261316	-0.0893834	0.0863073	-0.254968	0.0355363	-0.222037	-0.226269	0.0616871	-0.385913	0.142329	-0.30939	0.113543	0.248776	-0.461641	-0.113508	-0.169364	-0.533801	0.253205	-0.383275	0.283327	-0.120271	0.0363129	0.349955
NAD-GAPDH - Pro -SO	0.522127	-0.701105	0.602042	-0.869664	-0.553228	0.426507	0.658592	-0.275226	0.127541	-0.473339	-0.250768	-0.0825159	-0.272035	-0.274504	-0.263412	-0.126993	-0.126736	-0.0866243	0.108563	-0.0408003	0.699287	-0.0737761	-0.348564	-0.528122	-0.0189986	0.958273	-0.0599675	0.0672818	0.472483	0.222064	0.469255	0.0440524	-0.0314545	0.155311	0.0991793	0.525245	-0.358056	0.245868	0.48735	-0.530371	0.153647	-0.343618	-0.579698	0.081221	-0.596453	0.0856159	-0.51958	-0.0698174	0.360096
NAD-GAPDH - Pro -C	-0.325672	0.094949	-0.274031	0.0389271	0.617541	-0.0548389	-0.103202	-0.267725	0.0222595	-0.0785113	0.607113	0.487941	0.248805	0.0477302	-0.0795924	0.471676	0.176036	0.351627	-0.345576	-0.671904	-0.114974	-0.0834545	-0.829298	-0.677175	-0.788056	0.2969	0.428442	-0.196882	0.194194	0.0352494	0.193021	0.280042	0.0387572	0.0622752	0.316592	0.380841	0.222775	0.344239	0.166283	-0.617573	0.0867738	0.306189	-0.600469	0.227229	0.00361232	0.300111	0.308169	-0.0371127	-0.469476
NAD-GAPDH - Pro -DS	-0.352883	0.123146	-0.296443	-0.10123	0.136514	0.422268	-0.109411	0.0797125	0.438097	-0.13984	0.479807	0.00254016	-0.125854	-0.135658	-0.136307	0.333903	-0.280872	0.502869	0.548524	-0.138235	-0.155105	0.245562	-0.343962	0.269339	-0.266827	-0.0972776	0.446945	0.557912	0.309169	0.289988	0.448086	0.281496	0.33538	-0.00183008	0.170699	0.425877	-0.3487	0.739301	0.531988	0.237522	-0.209034	0.462822	-0.369308	-0.20716	-0.158254	0.745643	-0.19696	0.792491	0.098418
NADP-GAPDH - FW - L	0.212293	-0.321037	0.249498	-0.382	-0.134009	0.795579	-0.0587484	-0.292547	-0.176432	0.15745	0.20528	-0.0607444	-0.595059	-0.598612	-0.0170945	0.267283	-0.505814	0.301947	0.607351	0.183748	0.138749	0.350985	-0.319725	-0.252235	-0.118799	0.349925	0.412632	0.710665	0.598847	0.803778	0.865359	0.680904	0.488832	-0.0771319	0.820699	0.899802	-0.457951	0.918478	0.808993	0.186111	-0.150362	0.547892	-0.511773	-0.338962	-0.164643	0.610314	-0.444966	0.699069	0.074923
NADP-GAPDH - FW -SY	0.316832	-0.362632	0.346828	-0.776638	-0.516952	0.51999	0.411428	-0.278614	0.577305	-0.100056	0.0906071	0.153038	-0.141141	-0.0103024	0.164343	0.291808	-0.0838019	0.401511	0.373113	0.0298369	0.101481	0.297507	-0.283754	0.219549	0.426224	0.48355	0.388941	0.224417	0.103668	0.0316009	0.238111	-0.1325	-0.0530307	-0.0901373	-0.0925793	0.37322	-0.669437	0.247355	0.402526	-0.0109748	-0.340786	-0.0144409	-0.297979	0.148051	-0.153878	0.27856	-0.29875	0.23538	0.543609
NADP-GAPDH - FW -SO	0.141232	-0.293178	0.190005	-0.547181	-0.284764	0.288403	0.28144	0.142003	0.227741	-0.652404	-0.14306	-0.163815	-0.235481	-0.245377	-0.309662	-0.145768	-0.161288	-0.114169	0.114133	-0.257666	0.635008	-0.201981	-0.414849	-0.347383	-0.343749	0.722854	-0.0303564	0.214008	0.414296	0.106337	0.480834	-0.0347815	-0.0978176	0.146897	-0.070549	0.448804	-0.434865	0.356757	0.353019	-0.451265	0.202541	-0.312309	-0.69784	-0.0160742	-0.597584	0.0901603	-0.509571	0.0629547	0.124009
NADP-GAPDH - FW -C	-0.363682	0.041817	-0.270872	-0.0281593	0.0842385	0.66153	-0.0272046	0.26067	-0.0457793	-0.221821	0.101705	-0.316727	-0.502149	-0.602937	-0.421818	-0.0166397	-0.7485	0.0700316	0.807915	0.320808	0.10061	0.54647	0.0124506	-0.0206654	-0.158732	-0.0632054	0.248163	0.819156	0.344976	0.657187	0.506049	0.753699	0.270532	-0.270725	0.423627	0.35525	-0.356034	0.704912	0.740133	0.498551	-0.357949	0.665496	-0.490384	-0.712829	-0.341469	0.706593	-0.475389	0.889073	0.412132
NADP-GAPDH - FW -DS	-0.579398	0.603014	-0.615782	0.180125	0.436811	-0.343386	-0.261081	0.204558	0.72542	-0.11143	0.542663	0.511596	0.564702	0.579243	0.284426	0.492539	0.392444	0.455688	-0.29202	-0.640939	-0.499289	0.00469891	-0.461764	0.394411	-0.164195	-0.228389	0.483949	-0.287183	-0.51485	-0.699902	-0.475303	-0.501383	-0.439818	-0.146353	-0.628818	-0.324204	-0.16108	-0.218842	-0.400278	-0.15857	-0.294835	0.0370206	-0.134705	0.402637	0.30934	-0.0116872	0.473819	-0.133581	-0.133418
NADP-GAPDH - Pro - L	0.111192	-0.101836	0.100071	-0.265269	0.115945	0.210057	-0.165866	-0.545525	0.395701	0.337773	0.724255	0.462023	0.127039	0.194148	0.363862	0.714159	0.274695	0.814404	0.0257837	-0.468326	-0.345136	-0.0852507	-0.707322	0.0868714	-0.267514	0.133605	0.593493	0.0857361	0.347864	0.127658	0.476892	-0.0135103	0.468194	0.264462	0.367861	0.700446	-0.151932	0.667631	0.296026	-0.218992	0.0586669	0.254413	-0.164662	0.419371	0.213895	0.519617	0.179919	0.34399	-0.414305
NADP-GAPDH - Pro -SY	0.315408	-0.284319	0.318871	-0.705567	-0.381282	0.411057	0.312149	-0.469825	0.602224	0.154422	0.283138	0.409796	0.0270643	0.167019	0.398061	0.526858	0.109842	0.588701	0.195618	-0.0852491	-0.155176	0.320907	-0.395247	0.242676	0.473616	0.399278	0.557727	0.0404	-0.0439739	-0.0916996	0.0970425	-0.205024	-0.075215	-0.122665	-0.063716	0.340659	-0.579125	0.149863	0.261072	-0.059003	-0.410812	0.0680253	-0.182817	0.345522	0.113369	0.230492	-0.0329354	0.106067	0.398805
NADP-GAPDH - Pro -SO	0.26112	-0.384367	0.305211	-0.681594	-0.343177	0.351582	0.334381	-0.0589798	0.297138	-0.515412	-0.0478851	-0.0221206	-0.205237	-0.186932	-0.169771	0.0125066	-0.084684	0.0455748	0.0985915	-0.279961	0.552268	-0.148872	-0.513323	-0.337101	-0.236978	0.798953	0.100887	0.165879	0.412045	0.103585	0.499464	-0.0624579	-0.0660056	0.144391	-0.00910796	0.547516	-0.48545	0.380579	0.390006	-0.489895	0.140906	-0.278266	-0.679356	0.108721	-0.50511	0.127896	-0.45017	0.044243	0.140422
NADP-GAPDH - Pro -C	-0.469964	0.145473	-0.383536	0.113208	0.261684	0.506216	-0.139727	0.23204	0.00270707	-0.173705	0.276968	-0.219071	-0.345862	-0.464225	-0.391202	0.0846435	-0.597176	0.182902	0.672028	0.136898	-0.0290838	0.413662	-0.102057	-0.00594974	-0.343194	-0.177398	0.282265	0.714075	0.352207	0.574387	0.478324	0.692753	0.348198	-0.161112	0.41513	0.349229	-0.197093	0.738426	0.649898	0.407282	-0.25084	0.673827	-0.435266	-0.593652	-0.259676	0.748676	-0.312225	0.872796	0.18468
NADP-GAPDH - Pro -DS	-0.228805	0.239106	-0.246104	-0.209694	0.100658	0.27292	-0.160446	-0.128179	0.650951	0.157561	0.579948	0.438189	0.126391	0.212507	0.383035	0.657789	0.053378	0.700377	0.234953	-0.280803	-0.460694	0.35046	-0.467801	0.437317	0.125246	-0.0456873	0.72862	0.198252	-0.16514	-0.145034	0.042012	-0.111254	-0.0574866	-0.215316	-0.0982726	0.22589	-0.523642	0.304045	0.157873	0.148022	-0.491597	0.372764	-0.234174	0.194963	0.270498	0.38663	0.143208	0.357266	0.12622
[truncated: 159 more columns]
